# Supplementary material for: Expression of antibody–drug conjugate targets in soft tissue sarcomas
Source: ESMO Open. 2025 Oct 4;10(10):105837. doi: 10.1016/j.esmoop.2025.105837 (PMC12528890; doi:10.1016/j.esmoop.2025.105837)
Supplement: Supplementary Table 1 [file mmc5.xlsx]

## Sheet: Table S1
Supplementary Table 1: List of sarcoma and normal samples data sets included in our analysis
Reference	Source of data	Technological platform	N° of probe sets/genes	All samples	Sarcoma samples included in the present analysis
Arne et al., Int J Cancer 2011	GEO database, GSE14755	Swegene, H_v2.1.1 55K	55K	21	9
Astolfi et al., Lab Invest 2010	GEO database, GSE20710	Affymetrix, array U133 Plus 2.0	54K	22	8
Baird et al., Cancer Res 2005	GEO database, GSE2553	NHGRI cDNA Custom Array	12K	181	118
Barretina J et al., Nat Genet 2010	GEO database, GSE21124	Affymetrix, array U133 A	22K	158	126
Beck A et al., Oncogene 2010	GEO database, GSE17555	Stanford, spotted DNA/cDNA	24K	51	26
Chibon F et al., Nat. Med. 2010	GEO database, GSE21050	Affymetrix, array U133 Plus 2.0	54K	310	291
Detwiller K et al., Cancer Res 2005	GEO database, GSE2719	Affymetrix, array U133 A	22K	54	32
Filion C et al., J Pathol 2009	http://cbio.mskcc.org/Public/sarcoma_array_data/	Affymetrix, array U133 A	22K	137	46
Gobble R et al., Cancer Res 2011	GEO database, GSE30929	Affymetrix, array U133 A	22K	140	140
Gibault L et al., J Pathol 2011	GEO database, GSE23980	Affymetrix, array U133 Plus 2.0	54K	171	33
Hadju M et al., J Pathol 2010	http://cbio.mskcc.org/public/SFT/	Affymetrix, array U133 Plus 2.0	54K	56	16
Henderson S et al., Genome Biology 2005	Array Express database, E-MEXP-353	Affymetrix, array U133 A	22K	96	31
Kang et al., Oncogene 2005	http://www.molpathol.org/data/GIST-arraydata.txt	Compugene	18K	22	22
Lagarde et al., Clin Cancer Res 2011	ArrayExpress : E-MTAB-373	Agilent, array 44K G4112F (014850)	44K	60	60
Lee et al., PLoS One 2013	GEO database, GSE47911	Agilent, array 44K G4112F (014850)	44K	16	15
Nakayama R et al., Modern Pathol 2007	GEO database, GSE6481	Affymetrix, array U133 A	22K	105	92
Nielsen TO et al., Lancet 2002	GEO database, GSE3443	Stanford, spotted DNA/cDNA	24K	46	41
Ostrowski et al., BMC Cancer 2009	GEO database, GSE17743	Affymetrix, array U133 Plus 2.0	54K	29	24
Renner M et al., Genome Biol 2013	GEO database, GSE52392	Illumina, array Human HT-12 V3.0	48K	94	69
Rink et al., Mol Cancer Ther 2009	GEO database, GSE15966	Agilent, array G4112A (012391)	44K	54	28
Skubitz et al, Cancer 2012	Masonic Cancer Center	Homemade, spotted DNA/cDNA	16K	73	71
Subramanian et al., Oncogene 2004	GEO database, GSE4001	Stanford spotted DNA	41K	26	26
TCGA, Goldman 2020 (Xena platform)	https://xena.ucsc.edu/public/	Illumina, RNA sequencing V2	25K	265	215
West R et al., PLoS Biology 2005	http://microarray-pubs.stanford.edu/tma-portal/DTF_SFTbreast	Stanford, spotted DNA/cDNA	24K	57	25
Yamaguchi et al., J Clin Oncol 2008	GEO database, GSE8167	Affymetrix, array U133 Plus 2.0	54K	32	32
Yang et al., Technol Cancer Res Treat. 2010	http://www3.mdanderson.org/~genomics/sarcoma_data_matrix_for_supplemental.zip	Agilent, array G4112A (012391)	44K	68	68
TOTAL SARCOMAS				2.344	1.664
The GTEx Consortium, Nat Genet. 2013	https://xena.ucsc.edu/public/	Illumina, RNA sequencing	19K	7,414 normal tissues	7.414
