# Supplementary material for: Expression of antibody–drug conjugate targets in soft tissue sarcomas
Source: ESMO Open. 2025 Oct 4;10(10):105837. doi: 10.1016/j.esmoop.2025.105837 (PMC12528890; doi:10.1016/j.esmoop.2025.105837)
Supplement: Supplementary Table 2 [file mmc6.xlsx]

## Sheet: Table S2
Supplementary Table 2: List of ADC target genes and mRNA/protein expression correlation in DepMap (21Q4)
Symbol	Description	Cytoband	Entrez Gene ID	Source	mRNA-Protein Pearson correlation
					N° of CL	r	p-value
ADAM9	ADAM metallopeptidase domain 9	8p11.22	8754	Bosi2023	363	0.817	1.76195e-88
ALCAM	activated leukocyte cell adhesion molecule	3q13.11	214	Bosi2023	363	0.832	9.13804e-95
AXL	AXL receptor tyrosine kinase	19q13.2	558	Bosi2023	339	0.819	8.8632e-84
B3GALT5	beta-1,3-galactosyltransferase 5	21q22.2	10317	Bosi2023	77	0.841	4.8185e-22
CD276 (B7H3)	CD276 molecule	15q24.1	80381	Bosi2023	363	0.765	3.6035e-71
CD38	CD38 molecule	4p15.32	952	Bosi2023	292	0.78	2.55407e-61
CD46	CD46 molecule	1q32.2	4179	Bosi2023	363	0.682	2.23094e-51
CD70	CD70 molecule	19p13.3	970	Bosi2023	210	0.718	7.05545e-35
CDH6	cadherin 6	5p13.3	1004	Bosi2023	250	0.819	5.23993e-62
CEACAM5	CEA cell adhesion molecule 5	19q13.2	1048	Bosi2023	300	0.74	1.52678e-53
CEACAM6	CEA cell adhesion molecule 6	19q13.2	4680	Bosi2023	188	0.729	8.43767e-33
CLDN18	claudin 18	3q22.3	51208	Bosi2023	86	0.604	3.75036e-10
CLDN6	claudin 6	16p13.3	9074	Bosi2023	207	0.41	4.42162e-10
DLL3	delta like canonical Notch ligand 3	19q13.2	10683	Bosi2023	120	0.69	1.44515e-18
DPEP3	dipeptidase 3	16q22.1	64180	Bosi2023	35	0.864	1.13122e-11
EFNA4	ephrin A4	1q21.3	1945	Bosi2023	---	---	---
EGFR	epidermal growth factor receptor	7p11.2	1956	Bosi2023	363	0.86	5.70017e-108
ENPP3	ectonucleotide pyrophosphatase/phosphodiesterase 3	6q23.2	5169	Bosi2023	78	0.841	3.01301e-22
ERBB2	erb-b2 receptor tyrosine kinase 2	17q12	2064	Bosi2023	363	0.852	6.66305e-104
ERBB3	erb-b2 receptor tyrosine kinase 3	12q13.2	2065	Bosi2023	311	0.77	1.8886e-62
F3	coagulation factor III, tissue factor	1p21.3	2152	Bosi2023	363	0.816	3.02122e-88
FAP	fibroblast activation protein alpha	2q24.2	2191	Bosi2023	252	0.738	5.62048e-45
FGFR2	fibroblast growth factor receptor 2	10q26.13	2263	Bosi2023	172	0.69	5.97401e-26
FGFR3	fibroblast growth factor receptor 3	4p16.3	2261	Bosi2023	62	0.742	2.52834e-12
FN1	fibronectin 1	2q35	2335	Bosi2023	363	0.782	2.22573e-76
FOLH1	folate hydrolase 1	11p11.12	2346	Bosi2023	51	0.872	3.99856e-17
FOLR1	folate receptor alpha	11q13.4	2348	Bosi2023	302	0.824	2.85129e-76
FUT2	fucosyltransferase 2 (H blood group)	19q13.33	2524	Bosi2023	---	---	---
GPNMB	glycoprotein nmb	7p15.3	10457	Bosi2023	355	0.677	2.9638e-49
GUCY2C	guanylate cyclase 2C	12p12.3	2984	Bosi2023	69	0.808	2.46889e-17
HAVCR1	hepatitis A virus cellular receptor 1	5q33.3	26762	Bosi2023	120	0.672	2.12176e-17
IGF1R	insulin like growth factor 1 receptor	15q26.3	3480	Bosi2023	363	0.685	7.45605e-52
ITGB6	integrin subunit beta 6	2q24.2	3694	Bosi2023	315	0.825	1.00216e-79
KIT	KIT proto-oncogene, receptor tyrosine kinase	4q12	3815	Bosi2023	130	0.627	7.41676e-16
LRRC15	leucine rich repeat containing 15	3q29	131578	Bosi2023	117	0.611	1.32706e-13
LY75	lymphocyte antigen 75	2q24.2	4065	Bosi2023	301	0.816	1.82568e-73
LYPD3	LY6/PLAUR domain containing 3	19q13.31	27076	Bosi2023	332	0.742	1.46668e-59
MET	MET proto-oncogene, receptor tyrosine kinase	7q31.2	4233	Bosi2023	363	0.835	4.05459e-96
MSLN	mesothelin	16p13.3	10232	Bosi2023	330	0.851	5.1532e-94
MUC1	mucin 1, cell surface associated	1q22	4582	Bosi2023	338	0.706	1.62965e-52
NCAM1	neural cell adhesion molecule 1	11q23.2	4684	Bosi2023	354	0.861	1.33048e-105
NECTIN4	nectin cell adhesion molecule 4	1q23.3	81607	Bosi2023	286	0.681	1.12938e-40
PTK7	protein tyrosine kinase 7 (inactive)	6p21.1	5754	Bosi2023	363	0.863	1.795e-109
ROR1	receptor tyrosine kinase like orphan receptor 1	1p31.3	4919	Bosi2023	310	0.736	2.07802e-54
ROR2	receptor tyrosine kinase like orphan receptor 2	9q22.31	4920	Bosi2023	174	0.711	2.23266e-28
SLC34A2	solute carrier family 34 member 2	4p15.2	10568	Bosi2023	166	0.781	1.25902e-35
SLC39A6	solute carrier family 39 member 6	18q12.2	25800	Bosi2023	337	0.605	2.63124e-35
SLC44A4	solute carrier family 44 member 4	6p21.33	80736	Bosi2023	93	0.759	6.36078e-19
SLITRK6	SLIT and NTRK like family member 6	13q31.1	84189	Bosi2023	172	0.805	1.06853e-40
TACSTD2	tumor associated calcium signal transducer 2	1p32.1	4070	Bosi2023	363	0.841	1.17351e-98
TFRC	transferrin receptor	3q29	7037	Bosi2023	363	0.475	3.67924e-22
TNFRSF8	TNF receptor superfamily member 8	1p36.22	943	Bosi2023	79	0.708	1.51411e-13
TPBG	trophoblast glycoprotein	6q14.1	7162	Bosi2023	363	0.823	5.08848e-91
VTCN1	V-set domain containing T cell activation inhibitor 1	1p13.1-p12	79679	Bosi2023	167	0.763	1.94994e-33
CD248	CD248 molecule	11q13.2	57124	PubMed/ClinicalTrials.gov	79	0.867	2.97343e-25
CDH3	cadherin 3	16q22.1	1001	PubMed/ClinicalTrials.gov	363	0.814	1.29509e-87
ENG	endoglin	9q34.11	2022	PubMed/ClinicalTrials.gov	354	0.75	2.16424e-65
GPR20	G protein-coupled receptor 20	8q24.3	2843	PubMed/ClinicalTrials.gov	---	---	---
LGR4	leucine rich repeat containing G protein-coupled receptor 4	11p14.1	55366	PubMed/ClinicalTrials.gov	168	0.667	2.63337e-23
LGR5	leucine rich repeat containing G protein-coupled receptor 5	12q21.1	8549	PubMed/ClinicalTrials.gov	18	0.842	5.87573e-06
MRC2 (UPARAP)	mannose receptor C-type 2	17q23.2	9902	PubMed/ClinicalTrials.gov	354	0.808	4.47704e-83
PDGFRA	platelet derived growth factor receptor alpha	4q12	5156	PubMed/ClinicalTrials.gov	121	0.56	1.1747e-11
