# Supplementary material for: Expression of antibody–drug conjugate targets in soft tissue sarcomas
Source: ESMO Open. 2025 Oct 4;10(10):105837. doi: 10.1016/j.esmoop.2025.105837 (PMC12528890; doi:10.1016/j.esmoop.2025.105837)
Supplement: Supplementary Table 3 [file mmc7.xlsx]

## Sheet: Table S3
Supplementary Table 3: List of ADC sensitivity genes and mRNA/protein expression correlation in DepMap (21Q4)
Symbol	Description	Cytoband	Entrez Gene ID	Source	Type	Potential bystander effect	Non-cleavable linker specific	Mechanism	mRNA/protein correlation in DepMap CL (Pearson)
									N° of CL	r	p-value
ABCB1	ATP binding cassette subfamily B member 1	7q21.12	5243	Bosi_2023	Res	Yes	---	payload efflux	241	0.848	3.76914e-68
ABCC1	ATP binding cassette subfamily C member 1 (ABCC1 blood group)	16p13.11	4363	Bosi_2023	Res	Yes	---	payload efflux	363	0.595	1.81588e-36
ABCC2	ATP binding cassette subfamily C member 2	10q24.2	1244	Bosi_2023	Res	Yes	---	payload efflux	222	0.823	3.12352e-56
ABCG2	ATP binding cassette subfamily G member 2 (JR blood group)	4q22.1	9429	Bosi_2023	Res	Yes	---	payload efflux	163	0.774	4.19259e-34
CAV1	caveolin 1	7q31.2	857	Bosi_2023	Res	No	---	cellular trafficking	363	0.837	1.05017e-96
CAVIN1	caveolae associated protein 1	17q21.2	284119	Bosi_2023	Res	No	---	cellular trafficking	363	0.732	2.30086e-62
CMAS	cytidine monophosphate N-acetylneuraminic acid synthetase	12p12.1	55907	Bosi_2023	Res	No	No	cellular trafficking	363	0.639	2.17897e-43
DNM2	dynamin 2	19p13.2	1785	Bosi_2023	Res	No	---	cellular trafficking	363	0.56	1.28111e-31
EIF4E2	eukaryotic translation initiation factor 4E family member 2	2q37.1	9470	Bosi_2023	Res	No	No	regulation of maytansinoid activity	363	0.324	1.33334e-10
GIGYF2	GRB10 interacting GYF protein 2	2q37.1	26058	Bosi_2023	Res	No	No	regulation of maytansinoid activity	363	0.46	9.7077e-21
GNE	glucosamine (UDP-N-acetyl)-2-epimerase/N-acetylmannosamine kinase	9p13.3	10020	Bosi_2023	Res	No	No	cellular trafficking	363	0.741	1.15889e-64
HSP90AB1	heat shock protein 90 alpha family class B member 1	6p21.1	3326	Bosi_2023	Res	No	---	cellular trafficking	363	0.288	1.19882e-08
NANS	N-acetylneuraminate synthase	9q22.33	54187	Bosi_2023	Res	No	No	cellular trafficking	363	0.523	3.7227e-27
SLC47A2	solute carrier family 47 member 2	17p11.2	146802	Bosi_2023	Res	Yes	---	payload efflux	---	---	---
UBE2D3	ubiquitin conjugating enzyme E2 D3	4q24	7323	Bosi_2023	Res	No	No	regulation of maytansinoid activity	---	---	---
CCZ1	CCZ1 homolog, vacuolar protein trafficking and biogenesis associated	7p22.1	51622	Bosi_2023	Sens	No	Yes	cellular trafficking	363	0.355	1.52834e-12
CCZ1B	CCZ1 homolog B, vacuolar protein trafficking and biogenesis associated	7p22.1	221960	Bosi_2023	Sens	No	Yes	cellular trafficking	---	---	---
CLTC	clathrin heavy chain	17q23.1	1213	Bosi_2023	Sens	No	---	cellular trafficking	363	0.397	1.81966e-15
CTNS	cystinosin, lysosomal cystine transporter	17p13.2	1497	Bosi_2023	Sens	No	Yes	cellular trafficking	---	---	---
CTSA	cathepsin A	20q13.12	5476	Bosi_2023	Sens	No	Yes	aminoacidic linker lysis	363	0.641	1.30251e-43
CTSB	cathepsin B	8p23.1	1508	Bosi_2023	Sens	No	No	aminoacidic linker lysis	363	0.739	4.36894e-64
CTSC	cathepsin C	11q14.2	1075	Bosi_2023	Sens	No	Yes	aminoacidic linker lysis	363	0.705	4.25074e-56
CTSL	cathepsin L	9q21.33	1514	Bosi_2023	Sens	No	---	aminoacidic linker lysis	363	0.774	5.93138e-74
CTSS	cathepsin S	1q21.3	1520	Bosi_2023	Sens	No	Yes	aminoacidic linker lysis	345	0.772	1.0332e-69
CWC27	CWC27 spliceosome associated cyclophilin	5q12.3	10283	Bosi_2023	Sens	No	No	regulation of maytansinoid activity	363	0.331	5.17861e-11
DNM1	dynamin 1	9q34.11	1759	Bosi_2023	Sens	No	---	cellular trafficking	363	0.759	1.17902e-69
DOT1L	DOT1 like histone lysine methyltransferase	19p13.3	84444	Bosi_2023	Sens	No	No	regulation of maytansinoid activity	302	0.292	1.17937e-07
ELF1	E74 like ETS transcription factor 1	13q14.11	1997	Bosi_2023	Sens	No	No	regulation of maytansinoid activity	363	0.725	8.44503e-61
HIPK1	homeodomain interacting protein kinase 1	1p13.2	204851	Bosi_2023	Sens	No	No	regulation of maytansinoid activity	146	0.409	1.46734e-07
HNRNPF	heterogeneous nuclear ribonucleoprotein F	10q11.21	3185	Bosi_2023	Sens	No	No	regulation of maytansinoid activity	363	0.462	6.30989e-21
KMT2A	lysine methyltransferase 2A	11q23.3	4297	Bosi_2023	Sens	No	No	regulation of maytansinoid activity	363	0.493	5.68821e-24
MEAF6	MYST/Esa1 associated factor 6	1p34.3	64769	Bosi_2023	Sens	No	No	regulation of maytansinoid activity	363	0.186	0.000185773
MEN1	menin 1	11q13.1	4221	Bosi_2023	Sens	No	No	regulation of maytansinoid activity	354	0.117	0.0137319
MFSD12	major facilitator superfamily domain containing 12	19p13.3	126321	Bosi_2023	Sens	No	Yes	payload efflux	199	0.769	2.06024e-40
MON1A	MON1 homolog A, secretory trafficking associated	3p21.31	84315	Bosi_2023	Sens	No	---	cellular trafficking	97	0.394	3.1936e-05
NKRF	NFKB repressing factor	Xq24	55922	Bosi_2023	Sens	No	No	regulation of maytansinoid activity	363	0.489	1.54555e-23
ODC1	ornithine decarboxylase 1	2p25.1	4953	Bosi_2023	Sens	No	No	regulation of maytansinoid activity	60	0.239	0.0330814
PCNP	PEST proteolytic signal containing nuclear protein	3q12.3	57092	Bosi_2023	Sens	No	No	regulation of maytansinoid activity	363	0.281	2.47025e-08
PGLS	6-phosphogluconolactonase	19p13.11	25796	Bosi_2023	Sens	No	No	regulation of maytansinoid activity	363	0.53	5.97296e-28
RAB7A	RAB7A, member RAS oncogene family	3q21.3	7879	Bosi_2023	Sens	No	No	cellular trafficking	363	0.579	3.33149e-34
RAPH1	Ras association (RalGDS/AF-6) and pleckstrin homology domains 1	2q33.2	65059	Bosi_2023	Sens	No	---	cellular trafficking	363	0.639	2.76584e-43
RCAN2	regulator of calcineurin 2	6p12.3	10231	Bosi_2023	Sens	No	No	signal transduction	---	---	---
RHOH	ras homolog family member H	4p14	399	Bosi_2023	Sens	No	No	regulation of maytansinoid activity	33	0.877	1.1325e-11
RMC1	regulator of MON1-CCZ1	18q11.2	29919	Bosi_2023	Sens	No	Yes	cellular trafficking	355	0.3	3.83317e-09
SH3GL1	SH3 domain containing GRB2 like 1, endophilin A2	19p13.3	6455	Bosi_2023	Sens	No	---	cellular trafficking	363	0.45	8.18903e-20
SH3GL2	SH3 domain containing GRB2 like 2, endophilin A1	9p22.2	6456	Bosi_2023	Sens	No	---	cellular trafficking	143	0.819	3.77277e-36
SH3GLB1	SH3 domain containing GRB2 like, endophilin B1	1p22.3	51100	Bosi_2023	Sens	No	---	cellular trafficking	363	0.414	9.13155e-17
SLC46A3	solute carrier family 46 member 3	13q12.3	283537	Bosi_2023	Sens	Yes	Yes	payload efflux	61	0.703	1.31426e-10
SLFN11	schlafen family member 11	17q12	91607	Bosi_2023	Sens	No	No	regulation of camptothecin activity	345	0.666	7.87298e-46
SP2	Sp2 transcription factor	17q21.32	6668	Bosi_2023	Sens	No	No	regulation of gene expression	363	0.3	2.65318e-09
TFAP2A	transcription factor AP-2 alpha	6p24.3	7020	Bosi_2023	Sens	No	---	cellular trafficking	319	0.764	1.20317e-62
TOP1	DNA topoisomerase I	20q12	7150	Bosi_2023	Sens	No	No	regulation of camptothecin activity	363	0.395	2.55361e-15
UBXN4	UBX domain protein 4	2q21.3	23190	Bosi_2023	Sens	No	No	cellular metabolism	363	0.355	1.56999e-12
WDR81	WD repeat domain 81	17p13.3	124997	Bosi_2023	Sens	No	Yes	cellular trafficking	363	0.508	1.74368e-25
WDR91	WD repeat domain 91	7q33	29062	Bosi_2023	Sens	No	Yes	cellular trafficking	363	0.678	1.4195e-50
XPNPEP1	X-prolyl aminopeptidase 1	10q25.1	7511	Bosi_2023	Sens	No	No	regulation of maytansinoid activity	363	0.569	8.05173e-33
ZNF296	zinc finger protein 296	19q13.32	162979	Bosi_2023	Sens	No	No	regulation of gene expression	68	0.721	2.15197e-12
