# Supplementary material for: Expression of antibody–drug conjugate targets in soft tissue sarcomas
Source: ESMO Open. 2025 Oct 4;10(10):105837. doi: 10.1016/j.esmoop.2025.105837 (PMC12528890; doi:10.1016/j.esmoop.2025.105837)
Supplement: Supplementary Table 4 [file mmc8.xlsx]

## Sheet: Table S4
Supplementary Table 4: for each STS type, the percentage of samples with expression superior to the 80th percentile of expression in normal samples and the tumor/normal tissue FC.
	Fold-Change (log2)						% > 80th percentile normal samples						Fold-Change (log2)			% > 80th percentile normal samples			Fold-Change (log2)	% > 80th percentile normal samples
Gene	SVS	GIST	LMS	LPS	UPS	MyFS	SVS	GIST	LMS	LPS	UPS	MyFS	WD/DD LPS	Myxoid LPS	Pleomorphic LPS	WD/DD LPS	Myxoid LPS	Pleomorphic LPS	DD LPS	DD LPS
FAP	-0.4928	1.5478	2.9329	3.0052	3.6371	4.3429	0.127	0.4456	0.7286	0.6547	0.8085	0.8857	3.4767	1.0239	4.073	0.7562	0.2973	0.7901	3.74084	0.784404
GPNMB	-0.3377	1.1088	2.5363	1.6902	2.9946	3.1799	0.2937	0.2667	0.7249	0.5495	0.8152	0.8762	2.1965	-0.7186	3.1865	0.6092	0.2455	0.7531	2.22569	0.646789
CD248	0.9424	0.5657	0.8263	3.6529	2.9223	4.8189	0.25	0.3117	0.3189	0.8159	0.7225	0.94	3.8729	2.1771	4.6504	0.8545	0.5934	0.9459	3.83291	0.829493
CD70	1.5349	0.2042	2.3596	2.8224	3.6595	4.0319	0.5714	0.1298	0.5833	0.6765	0.7791	0.8381	3.1713	1.5563	3.3534	0.757	0.4324	0.7308	3.10752	0.715596
LRRC15	1.8515	2.216	2.3322	2.7617	4.5196	4.1957	0.3571	0.3873	0.4159	0.3845	0.6503	0.44	2.9694	1.3341	3.9899	0.4085	0.2252	0.5185	3.17073	0.449541
FN1	2.4981	2.4321	3.7855	2.703	3.5905	3.6833	0.6429	0.5629	0.9027	0.687	0.8515	0.9238	3.34	0.5469	3.424	0.7958	0.2703	0.8765	3.43396	0.811927
ROR1	3.2705	1.6156	3.5849	3.0097	3.2987	3.3727	0.6471	0.3909	0.8289	0.6364	0.7888	0.83	3.4556	1.5318	3.1701	0.7709	0.1538	0.7297	3.63926	0.815668
ROR2	3.9585	3.0038	3.2055	2.1945	2.757	1.813	0.896	0.7832	0.7912	0.4412	0.6483	0.4095	2.2474	1.7461	2.6237	0.4965	0.2342	0.5309	2.47257	0.610092
PTK7	1.7332	2.7606	2.7251	3.2915	2.6352	2.1254	0.5196	0.7336	0.6633	0.8136	0.6337	0.5192	3.4905	2.8987	3.0354	0.8364	0.7802	0.7703	3.69607	0.857143
CD276 B7H3	1.9616	2.686	2.1614	2.6705	2.706	2.9278	0.9348	0.9803	0.9458	0.9806	0.9921	1	2.7762	2.082	2.715	0.9857	0.9643	0.9737	2.79065	0.984848
MRC2	1.8922	2.9463	1.2882	2.8942	2.4308	2.7897	0.621	0.8182	0.4218	0.8676	0.7339	0.8381	3.1167	2.5398	2.5999	0.9085	0.8378	0.7654	3.1416	0.899083
ERBB3	-3.8391	-4.4562	-5.3687	-5.0899	-5.113	-4.8614	0.032	0.0189	0	0.0042	0.0035	0	-5.0272	-5.2337	-5.1123	0.0035	0	0.0123	-4.98289	0.00458716
CD46	-0.8896	-5.0221	-0.5405	-0.8233	-0.8584	-0.7568	0.008	0.0081	0.0032	0.0063	0.0061	0	-0.7794	-0.821	-0.9804	0.0106	0	0	-0.779504	0.00917431
IGF1R	-1.0003	-3.7225	-0.0945	-1.0222	-1.0951	-1.6763	0.0873	0.0385	0.3642	0.1408	0.1146	0.03	-1.211	0.1701	-1.9938	0.0669	0.4144	0.0247	-1.25115	0.0688073
CEACAM6	-0.818	-2.2674	-3.0528	-3.0946	-3.1315	-2.7436	0.0481	0.016	0.0105	0.0113	0.0128	0.01	-2.9634	-3.4894	-3.0932	0.0181	0	0	-2.98925	0.0229358
LGR5	-1.7261	-3.4174	-2.8006	-1.6283	-2.3007	-2.9019	0.121	0.0178	0.0318	0.1181	0.0874	0.03	-0.9585	-2.2951	-3.0467	0.1738	0.0541	0.0123	-1.01361	0.170507
SLC34A2	-2.114	-3.4628	-2.9901	-2.9785	-2.9223	-3.0124	0.0254	0	0	0.0021	0.0036	0.01	-3.0581	-2.7906	-2.9548	0	0.0091	0	-3.07363	0
LYPD3	-1.3994	-3.2178	-1.8727	-1.504	-1.45	-1.4516	0.0407	0.0432	0.0308	0.0212	0.0588	0.0962	-1.4439	-1.6084	-1.5739	0.0318	0.0091	0	-1.48506	0.0414747
TACSTD2	-1.4367	-2.3567	-1.1826	-2.3019	-1.4036	-2.5126	0.0952	0.0146	0.0511	0.0147	0.0451	0.01	-2.1727	-2.5329	-2.4367	0.0212	0.009	0	-2.17535	0.0276498
CD38	-2.9265	-1.0278	-1.6724	-0.9943	-1.2515	-0.7819	0	0.0456	0.0353	0.084	0.1076	0.12	-0.6315	-1.8665	-1.0709	0.1268	0	0.0494	-0.699817	0.133028
F3	-3.0113	-2.4222	-2.4492	-1.9952	-1.7544	-2.2163	0.0488	0.0643	0.0324	0.0847	0.1092	0.02	-1.2688	-3.7716	-2.1242	0.1131	0.0182	0.0759	-1.38569	0.110599
ITGB6	-2.4209	-2.4651	-2.0267	-2.3397	-2.1383	-2.1611	0.008	0.007	0.0255	0.0105	0.0174	0	-2.3991	-2.0401	-2.5428	0.0141	0.009	0	-2.31348	0.0183486
CEACAM5	-2.5818	-1.3792	-2.8381	-2.7831	-2.7671	-2.6453	0.0159	0.0401	0.0059	0.0021	0.0061	0.0095	-2.8061	-2.6472	-2.8887	0.0035	0	0	-2.84133	0.00458716
SLITRK6	-3.0106	-1.1517	-2.5074	-1.7492	-2.2178	-1.9687	0.0312	0.0751	0.0531	0.0983	0.0837	0.1111	-1.6036	-2.1552	-2.2381	0.1212	0	0.0323	-1.60364	0.121212
AXL	1.4324	1.0053	1.5881	0.6755	1.5621	2.1143	0.5317	0.4107	0.6305	0.2968	0.614	0.7429	0.7458	0.2281	1.0427	0.3286	0.1171	0.4321	0.789719	0.334862
TPBG	-0.0425	2.058	0.2558	0.0863	1.08	1.3152	0.181	0.6456	0.282	0.3456	0.4266	0.5054	0.9503	-2.7871	1.0543	0.4375	0.0294	0.4667	1.2526	0.533981
FOLH1	0.9428	1.3169	0.2109	1.4774	0.6028	0.5055	0.1508	0.2734	0.0804	0.4181	0.125	0.0962	1.7442	1.0555	1.12	0.5106	0.2973	0.2593	1.59883	0.417431
SLC39A6	1.0136	1.0036	0.7668	0.9772	0.947	0.9364	0.8571	0.8286	0.6603	0.7878	0.7639	0.76	1.1162	0.6607	0.9235	0.8521	0.6216	0.7901	1.1678	0.876147
CLDN6	3.4962	0.6631	0.2295	0.3115	0.2382	0.2603	0.625	0.1697	0.0551	0.0477	0.0793	0.08	0.3299	0.2672	0.2975	0.0691	0.022	0	0.305145	0.078341
EFNA4	2.7975	0.756	0.7623	1.4318	1.182	1.1907	0.9688	0.1614	0.3027	0.6864	0.5113	0.4571	1.4152	1.4167	1.5124	0.6655	0.7363	0.7027	1.42496	0.617512
VTCN1	2.3859	2.9909	1.2539	0.1439	0.592	0.5957	0.5189	0.7263	0.269	0.075	0.1319	0.13	0.1056	-0.0864	0.5693	0.0764	0.0769	0.0676	0.235028	0.078341
B3GALT5	2.0571	1.0949	0.1222	-0.6883	-0.4911	-0.3853	0.5417	0.2083	0.1063	0.0568	0.0264	0.06	-0.8901	-0.2257	-0.5076	0.0436	0.1319	0.0135	-0.735417	0.0460829
DLL3	1.7267	1.1301	-0.1108	0.126	0.375	-0.292	0.5854	0.3794	0.1277	0.0955	0.2484	0.0481	0.03	0.2444	0.3043	0.0674	0.1455	0.1266	-0.0458061	0.0829493
SLC44A4	1.8002	1.1006	0.2188	0.7809	0.188	0.4022	0.4757	0.1343	0.0174	0.0499	0.0129	0.03	0.9902	0.592	0.2379	0.0727	0.0217	0	0.898236	0.0829493
CDH3	4.0518	0.3521	4.0414	0.1506	0.9893	0.0015	0.6587	0.0979	0.6721	0.1008	0.1667	0.07	0.3642	-0.0528	-0.3194	0.0986	0.1261	0.0741	0.444041	0.105505
FGFR2	2.1182	-0.097	0.5993	0.2054	-1.0901	-1.825	0.4921	0.1232	0.2152	0.2479	0.1185	0.04	-1.0091	3.9194	-0.6261	0.1197	0.7387	0.0247	-1.01913	0.133028
NCAM1	3.5968	0.0356	1.1708	-0.659	-0.0241	-1.1722	0.664	0.1373	0.2143	0.116	0.1292	0.0769	-0.0311	-1.808	-1.302	0.1549	0.0811	0.0253	0.356121	0.183486
FGFR3	3.2349	-3.3693	-2.8525	-2.7705	-2.8599	-3.3088	0.4068	0.0221	0.0099	0.0148	0.0281	0	-2.2562	-3.7945	-3.1872	0.0247	0	0	-2.16005	0.0276498
DPEP3	2.0949	-1.3014	-0.803	-0.5339	-0.8591	-0.8554	0.5208	0.0138	0.0315	0.0432	0.0352	0.06	-0.464	-0.6747	-0.6202	0.0618	0.022	0	-0.548603	0.078341
GUCY2C	1.7415	-0.3855	-0.7715	-0.8378	-0.8863	-0.6191	0.4712	0.0693	0.0528	0.0249	0.03	0.07	-0.8407	-0.8276	-0.8395	0.0217	0.0543	0	-0.843932	0.0229358
FUT2	0.6815	-2.0926	-2.1389	-1.728	-1.8386	-1.7432	0.4896	0.0084	0.0039	0	0	0	-1.7223	-1.6041	-1.9015	0	0	0	-1.78192	0
CLDN18	0.8261	-0.5828	-1.0983	-1.3191	-1.2951	-1.3269	0.4495	0.0645	0.03	0.0158	0.0125	0	-1.4615	-0.995	-1.1942	0.0109	0.0326	0.0132	-1.41763	0.0137615
MSLN	1.0545	-1.7562	-1.5065	-1.3125	-1.0178	-1.3083	0.3413	0.0246	0.0382	0.0464	0.0694	0.07	-1.3163	-1.1674	-1.4965	0.0459	0.0545	0.037	-1.38496	0.0504587
GPR20	-1.5149	4.0924	-0.4354	-1.2788	-1.6939	-2.011	0.0268	0.7672	0.1492	0.0508	0.0291	0.02	-1.2351	-1.3493	-1.3371	0.053	0.0727	0.0127	-1.17303	0.0645161
KIT	-0.8357	4.2398	-1.0619	0.3109	-0.6365	-0.5856	0.0726	0.8042	0.0602	0.1996	0.1046	0.1143	0.2718	0.991	-0.484	0.1901	0.2703	0.1358	0.209386	0.178899
ENPP3	-1.0884	-0.7358	-1.0574	-0.9355	-1.1973	-1.0968	0.0417	0.0583	0.0508	0.0583	0.0119	0.0185	-0.9086	-0.7172	-1.1954	0.0714	0.0357	0.0263	-0.932354	0.0757576
FOLR1	-1.0327	-0.7948	-0.368	-0.3476	-0.287	-0.6791	0.0397	0.0389	0.0865	0.0756	0.0799	0.03	-0.5231	0.3351	-0.6679	0.0599	0.1532	0.0247	-0.506061	0.0458716
HAVCR1	-0.7546	-0.6461	-0.7337	-0.6954	-0.709	-0.5395	0.0098	0.0135	0.0038	0.0047	0.0073	0.0108	-0.6894	-0.6925	-0.7286	0.0074	0	0	-0.685374	0.0097561
ERBB2	0.1007	-1.0129	-0.3006	-0.4271	-0.5698	-0.6093	0.0794	0.028	0.0088	0.0042	0.0182	0	-0.2169	-0.4906	-1.0767	0.007	0	0	-0.193356	0.00917431
LY75	-0.0551	-0.489	-0.6403	-0.5143	-0.2123	-0.3765	0.1382	0.0185	0.0712	0.0847	0.1338	0.13	-0.2343	-1.1305	-0.6591	0.1237	0.0455	0	-0.239293	0.129032
LGR4	-0.4602	-0.6885	-0.4558	-0.3476	-0.0977	0.1975	0.0714	0.0292	0.0952	0.1074	0.2125	0.23	-0.2561	-1.0342	0.2734	0.1272	0	0.1852	-0.226491	0.155963
NECTIN4	-0.3156	-1.2798	-0.9904	-0.9003	-0.2063	0.127	0.1034	0.0297	0.0466	0.0234	0.0945	0.1111	-0.8924	-0.7525	-0.9766	0.0305	0	0	-0.892424	0.0305344
MUC1	0.3265	-1.4255	0.7649	-1.5524	-0.1291	-0.7133	0.1984	0.0253	0.2294	0.021	0.1006	0.0667	-1.4744	-1.5745	-1.7953	0.0246	0.027	0	-1.43261	0.0275229
ALCAM	-0.3254	0.2455	1.2266	-0.4531	0.5895	-0.1693	0.12	0.2115	0.4771	0.1519	0.2722	0.1143	0.0802	-1.6642	-0.6688	0.1796	0.1261	0.0886	0.178563	0.188073
TFRC	-1.0094	-0.2918	0.2412	-0.2158	0.2955	-0.09	0.1032	0.148	0.3018	0.1828	0.3576	0.2	-0.2845	-0.5167	0.4377	0.1796	0.0901	0.321	-0.243861	0.197248
PDGFRA	1.4317	0.1766	-2.5838	0.2577	-0.224	0.7884	0.5794	0.4368	0.0593	0.3368	0.2348	0.3619	0.5002	-0.9607	1.0801	0.3428	0.1802	0.5309	0.411133	0.33945
ADAM9	0.2606	0.379	0.7472	0.6051	0.9366	1.1609	0.2222	0.2308	0.543	0.4895	0.6098	0.7238	0.88	-0.3443	0.9424	0.6232	0.045	0.6296	0.916698	0.610092
EGFR	0.3654	0.1472	-0.1663	-0.2304	0.2212	0.8549	0.232	0.1913	0.1104	0.1092	0.184	0.33	-0.2898	-0.452	0.2817	0.0986	0.045	0.2346	-0.346432	0.110092
ENG	-0.1491	0.3769	-0.1184	0.5562	0.3497	0.7008	0.0714	0.1088	0.0326	0.1176	0.0673	0.125	0.7414	0.1801	0.4222	0.1514	0.0541	0.0864	0.722962	0.169725
CDH6	0.8024	-0.442	0.5048	1.8339	-0.0862	0.2598	0.24	0.0989	0.2798	0.3866	0.1915	0.1524	0.7714	5.2961	0.8145	0.25	0.8468	0.2346	0.785058	0.261468
MET	0.4391	-1.2511	0.1218	0.0908	0.8253	0.7527	0.168	0.0875	0.1382	0.1218	0.3606	0.2857	0.1166	-0.0957	0.2562	0.1338	0.0901	0.1235	0.131142	0.169725
TNFRSF8	0.1613	-0.7199	-0.3519	0.8118	0.261	0.2268	0.1587	0.0669	0.038	0.3235	0.122	0.1	1.1411	0.4572	0.1427	0.3908	0.2793	0.1481	0.955991	0.330275
