# Supplementary material for: Expression of antibody–drug conjugate targets in soft tissue sarcomas
Source: ESMO Open. 2025 Oct 4;10(10):105837. doi: 10.1016/j.esmoop.2025.105837 (PMC12528890; doi:10.1016/j.esmoop.2025.105837)
Supplement: Supplementary Table 5 [file mmc9.xlsx]

## Sheet: Table S5
Supplementary Table 5: Number of ADC targets overexpressed in at least 75%, 50%, 25%, and 10% of samples
Threshold: % of STS samples with target overexpression		All STS	LMS	LPS	UPS	SS	GIST	MFS	p-value*		Threshold: % of LPS samples with target overexpression		WD/DD LPS	Myxoid LPS	Pleomorphic LPS	p-value**
≥75%	overexpressed	14	4	5	7	4	6	9	0.613		≥75%	overexpressed	9	4	8	0.321
	non-overexpressed	48	58	57	55	58	56	53				non-overexpressed	50	55	51
≥50%	overexpressed	26	12	11	15	18	10	13	0.530		≥50%	overexpressed	14	8	14	0.284
	non-overexpressed	36	50	51	47	44	52	49				non-overexpressed	45	51	45
≥25%	overexpressed	41	22	20	19	28	19	19	0.478		≥25%	overexpressed	19	16	18	0.828
	non-overexpressed	21	40	42	43	34	43	43				non-overexpressed	40	43	41
≥10%	overexpressed	50	30	32	36	42	31	31	0.232		≥10%	overexpressed	34	27	25	0.219
	non-overexpressed	12	32	30	26	20	31	31				non-overexpressed	25	32	34
*, comparison between the 6 STS types (Chi2-test)											**, comparison between the 3 LPS subtypes (Chi2-test)
