# Supplementary material for: Expression of antibody–drug conjugate targets in soft tissue sarcomas
Source: ESMO Open. 2025 Oct 4;10(10):105837. doi: 10.1016/j.esmoop.2025.105837 (PMC12528890; doi:10.1016/j.esmoop.2025.105837)
Supplement: Supplementary Table 6 [file mmc10.xlsx]

## Sheet: Table S6
Supplementary Table 6: Prognostic univariate and multivariate analyses for DFS of ADC target expression in STS types.
	LMS						LPS						UPS*			MFS*			GIST
	Univariate			Multivariate (+ tumor size)			Univariate			Multivariate (+ tumor grade)			Univariate			Univariate			Univariate			Multivariate (+ tumor site + tumor size)
Gene	N	HR [95%CI]	p-value	N	HR [95%CI]	p-value	N	HR [95%CI]	p-value	N	HR [95%CI]	p-value	N	HR [95%CI]	p-value	N	HR [95%CI]	p-value	N	HR [95%CI]	p-value	N	HR [95%CI]	p-value
ADAM9	148	0.90 [0.70-1.16]	0.427				256	1.26 [0.97-1.62]	0.081				202	1.04 [0.80-1.35]	0.781	39	1.04 [0.52-2.11]	0.907	122	0.84 [0.44-1.59]	0.588
ALCAM	147	1.04 [0.90-1.21]	0.588				256	1.13 [0.99-1.29]	0.0802				200	0.96 [0.79-1.18]	0.726	39	1.82 [1.08-3.06]	0.024	122	0.77 [0.63-0.93]	0.00624	114	0.84 [0.67-1.04]	0.115
AXL	149	0.90 [0.73-1.11]	0.316				256	1.20 [1.03-1.41]	0.0227	110	0.94 [0.76-1.17]	0.602	202	0.91 [0.74-1.11]	0.341	39	1.02 [0.62-1.67]	0.941	122	0.69 [0.50-0.97]	0.0302	114	0.59 [0.38-0.91]	0.0177
B3GALT5	126	0.90 [0.76-1.06]	0.219				256	0.87 [0.68-1.11]	0.257				162	1.11 [0.77-1.58]	0.584	34	0.98 [0.58-1.67]	0.948	122	1.17 [1.02-1.33]	0.0201	114	1.17 [1.02-1.34]	0.0256
CD248	126	0.91 [0.82-1.02]	0.115				256	1.10 [0.97-1.24]	0.138				162	0.83 [0.72-0.95]	0.00748	34	0.52 [0.33-0.83]	0.00534	116	0.91 [0.80-1.03]	0.136
CD276	126	1.23 [0.88-1.72]	0.225				116	1.95 [1.31-2.92]	0.0011	58	1.41 [0.84-2.36]	0.192	162	1.02 [0.67-1.54]	0.925	34	2.21 [0.84-5.81]	0.109	122	1.27 [0.90-1.77]	0.168
CD38	126	0.87 [0.75-1.01]	0.0687				256	1.01 [0.88-1.15]	0.911				162	0.98 [0.83-1.15]	0.772	34	1.15 [0.85-1.57]	0.361	122	1.05 [0.82-1.34]	0.728
CD46	148	0.94 [0.64-1.38]	0.742				256	0.46 [0.31-0.67]	6.66e-05	110	0.71 [0.41-1.23]	0.224883	201	0.98 [0.59-1.62]	0.937	39	0.73 [0.26-2.05]	0.553	70	2.23 [0.93-5.35]	0.0719
CD70	147	1.03 [0.93-1.13]	0.608				256	1.19 [1.05-1.36]	0.00765	110	1.09 [0.93-1.29]	0.294	200	1.02 [0.91-1.14]	0.781	39	1.02 [0.81-1.29]	0.856	122	0.67 [0.48-0.93]	0.0165	114	0.82 [0.59-1.13]	0.2228
CDH3	126	0.95 [0.87-1.02]	0.171				256	0.98 [0.85-1.13]	0.79				162	1.00 [0.86-1.16]	0.951	34	1.01 [0.74-1.38]	0.947	122	1.05 [0.79-1.41]	0.718
CDH6	149	1.00 [0.93-1.09]	0.937				256	0.96 [0.86-1.07]	0.446				202	0.90 [0.77-1.05]	0.174	39	0.75 [0.52-1.09]	0.128	122	1.04 [0.78-1.37]	0.807
CEACAM5	149	0.66 [0.48-0.90]	0.00781	73	0.71 [0.51-1.00]	0.0473	256	0.68 [0.44-1.05]	0.0793				202	1.00 [0.75-1.34]	0.982	39	1.23 [0.84-1.79]	0.28	113	1.04 [0.85-1.29]	0.688
CEACAM6	126	0.74 [0.59-0.94]	0.0119	50	0.65 [0.45-0.96]	0.0287	256	0.79 [0.60-1.05]	0.106				162	1.00 [0.82-1.22]	0.992	34	0.87 [0.60-1.27]	0.471	122	1.06 [0.87-1.30]	0.567
CLDN18	126	1.00 [0.83-1.20]	0.975				256	0.59 [0.42-0.83]	0.00284	110	0.83 [0.59-1.16]	0.272	162	1.37 [0.82-2.29]	0.228	34	0.51 [0.21-1.23]	0.134	121	1.11 [0.70-1.75]	0.663
CLDN6	126	1.19 [0.76-1.86]	0.447				256	1.08 [0.67-1.73]	0.765				162	0.94 [0.48-1.84]	0.857	34	0.45 [0.11-1.91]	0.28	100	1.30 [0.81-2.08]	0.275
DLL3	145	1.07 [0.93-1.24]	0.35				256	1.03 [0.80-1.34]	0.809				187	1.02 [0.87-1.21]	0.788	38	1.07 [0.67-1.71]	0.789	121	1.13 [1.01-1.26]	0.037	113	1.04 [0.91-1.18]	0.5644
DPEP3	126	1.11 [0.83-1.48]	0.488				256	1.17 [0.89-1.53]	0.265				162	0.74 [0.44-1.24]	0.251	34	1.28 [0.71-2.29]	0.417	100	0.90 [0.56-1.44]	0.66
EFNA4	149	0.89 [0.70-1.14]	0.368				256	1.47 [1.10-1.95]	0.0087	110	0.95 [0.64-1.40]	0.794	199	1.29 [0.93-1.78]	0.125	39	0.79 [0.29-2.18]	0.649	115	0.87 [0.56-1.35]	0.535
EGFR	126	1.06 [0.90-1.25]	0.498				256	0.91 [0.79-1.05]	0.187				162	1.01 [0.84-1.22]	0.912	34	0.90 [0.59-1.37]	0.614	116	0.96 [0.80-1.16]	0.676
ENG	149	0.96 [0.76-1.20]	0.705				256	1.13 [0.81-1.57]	0.469				199	0.90 [0.67-1.19]	0.449	38	1.42 [0.57-3.52]	0.446	122	1.26 [0.82-1.95]	0.291
ENPP3	126	0.83 [0.67-1.04]	0.112				116	0.94 [0.72-1.23]	0.666				162	0.88 [0.56-1.36]	0.553	34	0.72 [0.36-1.47]	0.369	113	1.06 [0.74-1.52]	0.755
ERBB2	149	0.82 [0.62-1.10]	0.188				256	0.82 [0.61-1.11]	0.205				202	0.85 [0.68-1.06]	0.141	39	0.69 [0.40-1.17]	0.166	122	1.11 [0.78-1.57]	0.562
ERBB3	126	0.90 [0.77-1.06]	0.225				256	0.92 [0.74-1.14]	0.45				162	0.86 [0.69-1.07]	0.176	34	0.84 [0.56-1.25]	0.391	100	1.08 [0.96-1.23]	0.216
F3	126	0.93 [0.83-1.03]	0.173				256	0.93 [0.86-1.02]	0.131				162	1.12 [1.00-1.26]	0.0503	34	1.06 [0.80-1.41]	0.671	122	1.04 [0.90-1.20]	0.6
FAP	149	1.02 [0.89-1.17]	0.778				256	1.21 [1.09-1.34]	0.000236	110	0.99 [0.82-1.19]	0.935	201	1.11 [0.95-1.31]	0.195	39	0.94 [0.69-1.27]	0.669	121	0.95 [0.84-1.08]	0.455
FGFR2	126	0.98 [0.89-1.09]	0.72				256	0.96 [0.90-1.02]	0.212				162	0.94 [0.83-1.06]	0.296	34	0.90 [0.69-1.17]	0.431	115	1.08 [0.90-1.30]	0.427
FGFR3	149	1.02 [0.90-1.15]	0.81				256	1.03 [0.93-1.14]	0.516				200	1.09 [0.99-1.20]	0.0806	39	1.00 [0.72-1.40]	0.991	122	1.11 [0.99-1.25]	0.0738
FN1	149	1.06 [0.89-1.25]	0.535				256	1.30 [1.13-1.50]	0.00019	110	1.25 [1.01-1.55]	0.0419	202	1.09 [0.88-1.34]	0.439	39	1.14 [0.68-1.92]	0.618	122	1.07 [0.79-1.45]	0.673
FOLH1	146	0.98 [0.86-1.12]	0.783				256	1.12 [0.93-1.33]	0.225				193	0.98 [0.79-1.23]	0.872	38	0.67 [0.38-1.19]	0.175	116	0.98 [0.77-1.26]	0.884
FOLR1	126	0.98 [0.86-1.11]	0.769				256	0.81 [0.70-0.94]	0.00514	110	1 [0.81-1.22]	0.962	162	0.95 [0.77-1.19]	0.675	34	1.33 [0.86-2.04]	0.201	122	0.88 [0.67-1.15]	0.338
FUT2	126	0.77 [0.60-0.98]	0.0365	50	0.71 [0.51-1.00]	0.0509	256	0.97 [0.68-1.38]	0.867				162	1.10 [0.65-1.86]	0.718	34	0.62 [0.30-1.29]	0.202	121	0.84 [0.60-1.17]	0.295
GPNMB	149	1.01 [0.90-1.14]	0.852				256	1.08 [0.99-1.18]	0.076				202	1.00 [0.86-1.18]	0.97	39	1.01 [0.60-1.72]	0.958	122	1.02 [0.77-1.34]	0.906
GPR20	126	0.94 [0.84-1.05]	0.277				256	1.00 [0.81-1.24]	0.979				162	1.04 [0.80-1.35]	0.755	34	1.15 [0.57-2.33]	0.689	116	0.97 [0.90-1.04]	0.405
GUCY2C	126	0.90 [0.67-1.20]	0.457				256	0.82 [0.56-1.20]	0.31				162	1.64 [0.75-3.60]	0.219	34	0.36 [0.14-0.93]	0.0339	121	1.37 [1.02-1.83]	0.0348	113	1.46 [0.85-2.49]	0.16756
HAVCR1	126	0.38 [0.17-0.82]	0.0139	50	0.45 [0.17-1.18]	0.103	256	1.13 [0.47-2.73]	0.789				162	0.43 [0.11-1.72]	0.234	34	1.54 [0.48-4.93]	0.467	100	1.24 [0.71-2.15]	0.454
IGF1R	126	1.08 [0.93-1.27]	0.309				256	1.03 [0.89-1.18]	0.727				162	1.09 [0.89-1.34]	0.402	34	1.10 [0.49-2.51]	0.812	122	0.84 [0.64-1.10]	0.205
ITGB6	126	0.98 [0.88-1.08]	0.629				256	0.98 [0.76-1.25]	0.85				162	1.00 [0.85-1.17]	0.976	34	1.41 [1.00-1.99]	0.0512	122	1.02 [0.80-1.32]	0.856
KIT	148	0.98 [0.88-1.10]	0.752				256	0.99 [0.88-1.12]	0.929				199	0.89 [0.78-1.02]	0.108	39	0.69 [0.50-0.95]	0.0247	122	0.97 [0.86-1.11]	0.698
LGR4	126	1.35 [1.09-1.67]	0.00561	50	1.92 [1.21-3.04]	0.00554	256	1.35 [1.12-1.64]	0.00164	110	1.04 [0.80-1.35]	0.758	162	1.07 [0.87-1.32]	0.529	34	1.57 [0.83-2.96]	0.165	115	1.25 [0.84-1.85]	0.267
LGR5	126	0.94 [0.85-1.05]	0.292				256	0.92 [0.86-0.98]	0.0112	110	0.96 [0.86-1.06]	0.407	162	1.02 [0.93-1.11]	0.674	34	1.10 [0.68-1.78]	0.703	119	1.19 [0.98-1.46]	0.0853
LRRC15	126	0.98 [0.91-1.05]	0.477				256	1.07 [1.02-1.13]	0.0117	110	1.05 [0.96-1.15]	0.259	162	1.14 [1.04-1.24]	0.00509	34	1.03 [0.86-1.24]	0.725	122	1.02 [0.88-1.20]	0.764
LY75	126	0.95 [0.82-1.10]	0.505				256	0.93 [0.79-1.10]	0.417				162	1.01 [0.83-1.24]	0.903	34	0.75 [0.41-1.37]	0.347	121	0.78 [0.53-1.16]	0.226
LYPD3	148	0.76 [0.62-0.93]	0.00908	72	0.82 [0.64-1.03]	0.0922	256	0.99 [0.75-1.30]	0.922				199	1.02 [0.83-1.26]	0.843	38	1.10 [0.76-1.61]	0.603	122	1.16 [0.91-1.48]	0.234
MET	149	0.94 [0.82-1.08]	0.367				256	1.10 [0.94-1.27]	0.237				202	1.12 [0.99-1.27]	0.07	39	1.09 [0.74-1.61]	0.67	100	0.92 [0.75-1.12]	0.384
MRC2	149	0.93 [0.82-1.06]	0.288				256	1.26 [1.05-1.52]	0.0131	110	1.26 [0.94-1.68]	0.126	201	0.92 [0.78-1.08]	0.28	39	0.79 [0.54-1.16]	0.225	122	0.84 [0.68-1.03]	0.101
MSLN	126	0.96 [0.81-1.14]	0.666				256	1.18 [0.96-1.44]	0.118				162	0.92 [0.73-1.18]	0.525	34	1.48 [1.07-2.04]	0.0186	122	1.27 [0.94-1.72]	0.113
MUC1	149	1.01 [0.90-1.12]	0.907				256	1.10 [0.92-1.32]	0.305				201	1.15 [0.98-1.36]	0.0914	39	1.14 [0.83-1.57]	0.412	116	0.83 [0.53-1.30]	0.408
NCAM1	149	0.92 [0.82-1.02]	0.0966				256	1.04 [0.96-1.12]	0.321				199	1.00 [0.91-1.11]	0.952	38	1.00 [0.79-1.27]	0.978	121	0.96 [0.84-1.09]	0.483
NECTIN4	126	0.99 [0.88-1.11]	0.875				116	1.01 [0.86-1.18]	0.908				162	0.93 [0.78-1.11]	0.418	34	1.14 [0.87-1.49]	0.349	122	1.03 [0.86-1.23]	0.734
PDGFRA	147	0.97 [0.90-1.05]	0.42				256	1.13 [0.98-1.31]	0.0828				200	0.95 [0.84-1.07]	0.38	39	0.84 [0.65-1.08]	0.175	122	0.95 [0.88-1.03]	0.221
PTK7	149	0.91 [0.74-1.11]	0.345				256	1.56 [1.33-1.84]	4.56e-08	110	1.17 [0.92-1.48]	0.199	201	0.99 [0.83-1.18]	0.897	38	1.35 [0.91-2.00]	0.132	122	1.08 [0.75-1.55]	0.673
ROR1	126	1.13 [0.96-1.33]	0.136				256	1.28 [1.12-1.46]	0.000262	110	1.2 [0.98-1.48]	0.0835	162	0.99 [0.83-1.19]	0.93	34	0.79 [0.45-1.40]	0.427	120	1.01 [0.85-1.21]	0.888
ROR2	148	1.00 [0.86-1.15]	0.954				256	1.27 [1.13-1.44]	7.32e-05	110	0.99 [0.87-1.14]	0.936	199	1.11 [0.94-1.30]	0.207	39	0.93 [0.75-1.15]	0.487	122	1.17 [0.85-1.60]	0.347
SLC34A2	126	0.85 [0.66-1.10]	0.216				256	0.72 [0.47-1.11]	0.14				162	1.06 [0.65-1.74]	0.804	34	1.29 [0.92-1.82]	0.138	116	1.32 [0.93-1.88]	0.123
SLC39A6	126	0.94 [0.62-1.42]	0.753				256	2.47 [1.52-4.01]	0.000259	110	1.45 [0.83-2.55]	0.192	162	1.59 [0.85-2.96]	0.147	34	0.86 [0.27-2.74]	0.794	122	0.65 [0.33-1.28]	0.213
SLC44A4	126	0.87 [0.71-1.08]	0.213				256	0.79 [0.61-1.03]	0.0817				162	0.93 [0.58-1.49]	0.762	34	0.76 [0.33-1.75]	0.521	94	1.11 [0.92-1.35]	0.277
SLITRK6	126	0.92 [0.83-1.03]	0.169				116	1.07 [0.96-1.18]	0.208				162	0.93 [0.80-1.07]	0.307	34	1.10 [0.89-1.36]	0.363	100	1.22 [1.07-1.40]	0.00355	92	1.32 [1.06- 1.65]	0.0142
TACSTD2	126	0.95 [0.87-1.04]	0.276				256	1.02 [0.91-1.15]	0.702				162	0.91 [0.76-1.09]	0.315	34	1.17 [0.85-1.62]	0.334	113	0.95 [0.77-1.17]	0.637
TFRC	148	1.12 [0.95-1.33]	0.184				256	1.05 [0.89-1.25]	0.566				202	1.14 [0.95-1.37]	0.168	39	2.46 [1.38-4.37]	0.00224	116	1.22 [0.86-1.72]	0.26
TNFRSF8	126	0.81 [0.66-0.99]	0.0427	50	0.84 [0.63-1.10]	0.198	256	1.17 [1.02-1.35]	0.0282	110	0.97 [0.82-1.14]	0.69	162	0.96 [0.77-1.20]	0.741	34	1.20 [0.83-1.72]	0.328	121	0.96 [0.71-1.31]	0.814
TPBG	126	0.98 [0.85-1.12]	0.735				256	1.35 [1.18-1.55]	2.13e-05	110	1.15 [0.84-1.57]	0.388	162	1.12 [0.89-1.41]	0.342	34	1.53 [0.91-2.57]	0.107	122	0.92 [0.80-1.07]	0.282
VTCN1	126	1.07 [0.95-1.20]	0.293				256	0.81 [0.64-1.01]	0.0662				162	1.02 [0.79-1.32]	0.888	34	0.64 [0.42-0.97]	0.0339	121	1.02 [0.87-1.20]	0.792
*, no multivariate analysis was done in UPS and MFS
