# Supplementary material for: Expression of antibody–drug conjugate targets in soft tissue sarcomas
Source: ESMO Open. 2025 Oct 4;10(10):105837. doi: 10.1016/j.esmoop.2025.105837 (PMC12528890; doi:10.1016/j.esmoop.2025.105837)
Supplement: Supplementary Table 7 [file mmc11.xlsx]

## Sheet: Table S7
Supplementary Table 7: Pair-wise correlation matrix of ADC targets and signatures of therapeutic vulnerability in all STS types.
LMS
	CD70	SLC39A6	CD248	MRC2	EFNA4	PTK7	TPBG	CD276	FAP	LRRC15	NCAM1	CDH3	MUC1	FGFR2	ROR2	ALCAM	AXL	FN1	GPNMB	ROR1	ADAM9	TFRC	VTCN1	CDH6	IGF1R	E2Fregulon	TLS	HRDscore
CD70	1	1	1	0.403	1	1	0.00731	0.00688	3.62e-06	0.000117	1	1	1	1	1	1	0.628	1	0.52	1	1	1	1	1	1	0.442	3.42e-05	1
SLC39A6	0.05	1	1	0.000255	5.9e-05	0.51	0.0537	0.449	0.0265	0.00969	1	1	1	1	1	1	1	1	1	1	1	1	1	1	1	1	1	1
CD248	0.12	0.15	1	1.33e-22	2.58e-13	2.1e-10	5.88e-08	7.64e-06	0.000297	4.63e-09	1	1	1	1	1	1	1	1	1	1	1	1	1	1	1	1	1	1
MRC2	0.16	0.27	0.59	1	2.45e-21	1.36e-18	3.12e-09	9.04e-11	6.85e-18	3.74e-15	1	1	1	1	1	1	1	1	1	1	1	1	1	1	1	1	1	1
EFNA4	0.13	0.3	0.47	0.54	1	1.8e-17	0.0124	3.61e-06	2.2e-11	8.21e-09	1	1	1	1	0.000337	1	1	1	1	1	1	1	1	1	1	1	1	1
PTK7	0.09	0.18	0.43	0.5	0.5	1	1.53e-07	2.72e-05	2.77e-09	2.08e-08	1	1	1	1	0.000472	1	1	1	1	1	1	1	1	1	1	1	1	1
TPBG	0.23	0.2	0.39	0.37	0.24	0.36	1	1.81e-06	1.81e-08	6.69e-08	1	1	1	1	1	1	1	1	1	1	1	0.508	1	1	1	1	1	1
CD276	0.26	0.19	0.37	0.44	0.38	0.35	0.36	1	3.15e-13	6.52e-12	1	1	1	1	1	1	1	1	0.0175	1	1	1	1	1	1	1	1	1
FAP	0.3	0.21	0.29	0.47	0.41	0.38	0.36	0.48	1	2.85e-25	1	1	1	1	1	1	1	0.00115	4.34e-06	1	1	1	1	1	1	1	1	1
LRRC15	0.28	0.22	0.4	0.45	0.39	0.37	0.35	0.46	0.56	1	1	1	1	1	0.368	1	1	0.0386	1	1	1	1	1	1	1	1	0.00316	1
NCAM1	-0.15	-0.12	-0.18	-0.02	-0.05	-0.02	-0.05	-0.17	-0.02	-0.17	1	0.0368	1	0.245	1	1	1	1	1	1	1	1	1	1	1	1	1	1
CDH3	-0.2	-0.26	-0.32	-0.33	-0.2	-0.18	-0.17	-0.3	-0.29	-0.39	0.21	1	1.25e-09	2.37e-05	0.0219	0.0598	1	1	1	1	1	1	1	1	0.00668	1	1	0.186
MUC1	0.12	-0.23	-0.36	-0.36	-0.21	-0.25	-0.04	-0.21	-0.12	-0.19	0.1	0.38	1	1.53e-05	0.672	3.86e-09	0.00251	0.166	0.0124	0.00359	1	1	1	0.2	1.83e-06	0.0037	1	1
FGFR2	-0.18	-0.07	-0.14	-0.09	0.03	0.01	0.04	-0.2	-0.14	-0.05	0.18	0.29	0.29	1	1.86e-09	1	1	1	1	0.00561	1	1	0.143	0.176	0.00192	1	1	1
ROR2	-0.1	0.06	-0.02	0.13	0.27	0.27	0.13	0.06	0.13	0.17	0.13	0.22	0.15	0.37	1	1	1	0.000236	1	0.046	1	1	1	1	1	1	1	1
ALCAM	0.06	-0.09	-0.42	-0.29	-0.27	-0.2	-0.03	-0.09	-0.04	-0.08	0.02	0.2	0.36	0.11	0.02	1	0.0146	0.748	0.0481	0.0388	1	0.36	1	0.138	0.172	0.00759	1	1
AXL	0.16	-0.05	0.02	-0.08	-0.1	-0.07	0.03	0.06	0.05	0.06	-0.15	-0.01	0.23	-0.08	-0.03	0.21	1	1	1	1	0.0854	1	1	1	0.0209	0.0577	0.838	1
FN1	0.09	0.08	-0.07	0.07	0.08	0.11	0.14	0.12	0.24	0.2	-0.08	0.1	0.18	0.11	0.26	0.16	0.14	1	0.0121	0.0996	0.0135	1	1	1	1	1	1	1
GPNMB	0.16	-0.02	-0.29	0.02	-0.01	-0.06	0.07	0.25	0.3	0.14	0.09	0.04	0.21	0.01	0.14	0.2	0.09	0.21	1	0.000215	1	0.00196	1	1	1	1	1	1
ROR1	-0.1	-0.09	-0.15	-0.08	-0.06	-0.06	-0.01	-0.07	-0.07	-0.03	0.05	0.1	0.26	0.25	0.22	0.22	0.09	0.21	0.29	1	1	1	0.384	1	0.0648	0.0551	1	1
ADAM9	0.03	0.13	0.02	-0.02	-0.03	0.07	0.14	0.03	0.08	0.06	-0.11	0	0.06	-0.07	-0.01	0.13	0.19	0.21	0.09	0.01	1	0.000368	1	1	1	1	1	1
TFRC	0.07	0.08	-0.03	-0.04	0.01	0.08	0.17	0.12	0.09	0.02	-0.19	-0.06	0	0.04	0.14	0.17	0.04	0.06	0.24	0.11	0.25	1	1	0.0127	1	2.94e-10	1	1
VTCN1	0.05	-0.13	-0.13	-0.09	-0.09	-0.03	0.01	-0.04	-0.09	-0.01	-0.04	0.04	0.12	0.19	0.08	0.09	-0.01	0.05	0.15	0.19	0.02	0.12	1	0.0324	1	0.393	1	1
CDH6	0.07	-0.16	0.09	0.03	0.03	0	0.14	0.01	-0.01	0.03	-0.14	0.09	0.17	0.18	0.1	0.18	0.08	0.11	0.02	0.02	0.09	0.21	0.22	1	0.000362	1	1	1
IGF1R	0.06	-0.16	-0.17	-0.2	-0.16	-0.08	-0.01	-0.03	-0.07	-0.09	-0.02	0.23	0.32	0.24	0.13	0.19	0.21	0.15	0.06	0.22	0.01	0.15	0.16	0.26	1	0.111	1	1
E2Fregulon	0.15	-0.07	-0.08	-0.19	-0.05	0.08	0.05	0	-0.03	-0.14	-0.08	-0.03	0.22	0.02	-0.01	0.21	0.18	0.08	0.13	0.2	0.11	0.36	0.16	0.09	0.18	1	0.978	1
TLS	0.27	-0.01	0.03	0.06	0.09	-0.1	0.11	0.11	0.12	0.23	-0.05	-0.11	0.1	-0.28	-0.17	0.06	0.13	0.04	0.13	-0.03	0.12	0.06	0.02	0.07	-0.09	-0.11	1	0.647
HRDscore	-0.17	0.05	-0.09	0	-0.09	-0.27	-0.13	-0.25	-0.08	-0.08	0.1	0.17	-0.05	0.04	-0.05	-0.03	-0.06	-0.13	-0.12	-0.06	-0.02	-0.35	-0.15	-0.08	-0.11	-0.73	-0.02	1
In each matrix, the values under the diagonal line represent the r Pearson correlation, the values above the diagonal line represent the Bonferroni-–corrected q-values.
LPS
	CDH6	FGFR2	MRC2	CD248	PDGFRA	AXL	ROR1	GPNMB	ADAM9	FN1	CD70	CD276	FOLH1	TNFRSF8	ROR2	LRRC15	FAP	TPBG	SLC39A6	EFNA4	PTK7	E2Fregulon	TLS	HRDscore
CDH6	1	3.95E-25	1.00	1.00	1.00	1.00	1.00	1.00	1.00	1.00	1.00	1.00	1.00	1.00	1.00	1.00	1.00	1.00	1.00	1.00	1.00	1.00	1.00	1.00
FGFR2	0.47	1	1.00	1.00	1.00	1.00	1.00	1.00	1.00	1.00	1.00	1.00	1.00	1.00	1.00	1.00	1.00	1.00	1.00	1.00	1.00	1.00	1.00	0.873
MRC2	-0.16	-0.12	1	3.32E-16	1.7E-18	0.0661	8.26E-06	0.061	1.51E-02	1.25E-07	1.00	2.13E-06	1.07E-02	2.61E-09	1.00	7.02E-06	7.23E-12	5.71E-11	4.78E-02	6.3E-04	3.76E-13	1.00	1.00	1.00
CD248	-0.23	-0.29	0.4	1	1.4E-21	2.84E-08	5.62E-10	2.62E-10	1.55E-12	4.77E-07	1.27E-05	8.65E-04	1.16E-02	3.63E-07	1.00	1.00	9.11E-05	3.7E-12	1.07E-02	0.654	1.00	1.00	2.59E-02	1.00
PDGFRA	-0.22	-0.17	0.41	0.45	1	8.87E-09	2.13E-07	5.79E-04	1.85E-19	1.91E-09	2.03E-04	2.15E-04	1.02E-03	1.71E-07	1.00	2.59E-05	3.5E-20	2.74E-20	1.34E-08	1.71E-05	2.03E-05	0.311	1.00	1.00
AXL	-0.16	-0.21	0.16	0.3	0.29	1	2.29E-05	1.45E-07	1.23E-20	2.59E-13	7.49E-03	1.00	1.00	7.85E-05	1.00	6.22E-03	1.68E-06	3.6E-12	1.68E-03	1.00	1.00	1.00	2.38E-05	1.00
ROR1	-0.39	-0.25	0.25	0.32	0.28	0.24	1	1.08E-17	2.56E-20	1.32E-20	8.49E-04	1.00	0.163	0.078	6.83E-04	1.00	5.13E-05	1.13E-20	9.07E-13	1.00	5.99E-06	0.13	1.00	1.00
GPNMB	-0.42	-0.42	0.16	0.33	0.21	0.27	0.41	1	7.33E-28	8.12E-28	1.00	1.00	1.00	1.00	5.1E-06	4.65E-08	8.41E-16	1.92E-24	1.00	1.00	1.00	1.00	2.64E-16	1.00
ADAM9	-0.45	-0.45	0.17	0.36	0.42	0.43	0.44	0.49	1	4.29E-52	2.38E-05	3.69E-02	0.165	0.322	1.00	7.14E-04	2.39E-22	1.08E-34	3.34E-19	1.00	1.00	0.252	6.16E-05	1.00
FN1	-0.47	-0.43	0.27	0.27	0.3	0.35	0.44	0.49	0.63	1	2.25E-04	8.4E-06	1.00	0.0826	8.11E-04	3.76E-12	6.48E-27	1.38E-32	1.55E-10	1.00	6.88E-05	1.00	4.75E-08	1.00
CD70	-0.24	-0.19	0.04	0.25	0.22	0.18	0.21	0.09	0.24	0.22	1	0.554	1.27E-12	2.66E-09	1.00	1.00	0.164	4.21E-11	1.00	1.38E-03	1.00	4.25E-02	4.07E-02	1.00
CD276	-0.09	-0.31	0.38	0.33	0.32	0.11	0.16	0.17	0.25	0.36	0.2	1	1.56E-05	1.32E-05	1.00	0.0651	2.02E-08	1.08E-03	0.418	9.69E-03	1.67E-05	1.00	1.00	1.00
FOLH1	-0.1	-0.15	0.18	0.18	0.2	0.09	0.15	-0.11	0.14	0.11	0.34	0.36	1	4.44E-38	1.00	1.00	1.00	1.39E-03	1.00	3.21E-08	1.59E-04	1.00	1.00	1.00
TNFRSF8	-0.14	-0.15	0.3	0.28	0.27	0.22	0.16	-0.01	0.14	0.15	0.3	0.36	0.56	1	1.00	1.00	0.255	5.42E-06	0.447	2.5E-06	1.07E-07	1.00	0.0632	1.00
ROR2	-0.17	-0.03	0.09	0.01	0.09	0.02	0.21	0.25	0.1	0.2	0.05	0.17	-0.06	0.03	1	4.47E-10	2.28E-11	8.72E-09	0.918	0.836	8.29E-14	1.00	1.00	1.00
LRRC15	-0.13	-0.05	0.24	0.08	0.23	0.18	0.07	0.28	0.2	0.34	0.09	0.24	-0.03	0.04	0.31	1	6.33E-47	1.19E-22	5.84E-04	0.118	1.81E-12	1.00	0.0555	1.00
FAP	-0.25	-0.33	0.33	0.23	0.42	0.26	0.24	0.38	0.44	0.48	0.15	0.43	0.09	0.14	0.33	0.61	1	4.09E-46	1.08E-08	0.284	9.11E-20	0.465	0.681	1.00
TPBG	-0.44	-0.44	0.34	0.37	0.44	0.35	0.46	0.48	0.56	0.54	0.34	0.34	0.21	0.26	0.31	0.47	0.62	1	4.6E-19	3.33E-02	1.01E-14	1.00	1.6E-03	1.00
SLC39A6	-0.15	-0.15	0.16	0.18	0.29	0.2	0.36	0.12	0.41	0.32	0.09	0.2	0.09	0.13	0.12	0.21	0.29	0.43	1	1.38E-04	5.18E-14	1.05E-02	1.00	1.00
EFNA4	0.04	0.08	0.21	0.13	0.25	0.04	0.07	-0.18	-0.01	0.04	0.21	0.29	0.29	0.26	0.13	0.15	0.14	0.18	0.23	1	1.62E-22	7.17E-09	1.00	1.00
PTK7	-0.07	0.01	0.36	0.11	0.25	0.07	0.26	-0.03	0.11	0.23	0.11	0.39	0.23	0.29	0.37	0.35	0.44	0.4	0.37	0.46	1	3.88E-08	1.00	1.00
E2Fregulon	-0.09	-0.03	-0.02	0.01	0.13	0.03	0.14	-0.12	0.13	0.02	0.15	0.07	0.05	-0.02	0.1	-0.06	0.12	0.07	0.17	0.3	0.29	1	1.00	1.00
TLS	-0.24	-0.33	0	0.17	0.06	0.23	0.06	0.38	0.22	0.28	0.15	-0.06	-0.03	0.15	-0.09	0.15	0.11	0.2	-0.07	-0.21	-0.23	-0.19	1	0.717
HRDscore	0.09	0.11	-0.02	-0.03	-0.07	-0.01	-0.13	0	-0.06	-0.1	-0.19	-0.15	-0.09	-0.06	-0.2	-0.11	-0.2	-0.14	-0.01	-0.24	-0.31	-0.73	-0.03	1
UPS
	CD248	PDGFRA	LGR4	ROR1	MRC2	PTK7	TPBG	FAP	LRRC15	CD276	EFNA4	ROR2	SLC39A6	GPNMB	TFRC	ADAM9	FN1	DLL3	ALCAM	AXL	CD70	MET	E2Fregulon	TLS	HRDscore
CD248	1	3.24E-12	9.94E-07	2.67E-04	1.74E-04	1.00	1.00	1.00	1.00	1.76E-04	0.497	1.00	1.00	0.111	1.00	1.00	1.00	1.00	1.00	3.01E-03	1.00	1.00	1.00	1.00	1.00
PDGFRA	0.48	1	3.3E-02	3.03E-02	4.28E-14	0.134	2.65E-07	2.49E-08	6.69E-03	7.35E-05	1.98E-07	1.00	1.00	1.00	1.00	1.00	1.00	1.00	1.00	1.00	1.00	1.00	0.628	1.00	1.00
LGR4	0.37	0.21	1	2.04E-06	1.00	1.00	1.00	1.00	1.00	1.00	1.00	1.00	1.00	1.00	1.00	1.00	1.00	1.00	1.00	0.907	1.00	1.00	1.00	1.00	1.00
ROR1	0.31	0.24	0.36	1	0.206	1.00	1.00	1.00	1.00	1.00	1.00	1.00	0.0743	1.00	1.00	1.00	4.77E-02	1.00	1.00	1.00	1.00	1.00	0.16	1.00	1.00
MRC2	0.31	0.43	0.13	0.2	1	7.63E-13	2.21E-04	1.07E-04	5.21E-03	1.56E-05	1.24E-06	1.00	1.00	1.00	1.00	1.00	1.00	1.00	1.00	1.00	1.00	1.00	1.00	1.00	1.00
PTK7	-0.1	0.2	0.13	0.12	0.45	1	0.772	0.0731	0.893	1.00	6.85E-08	8.68E-07	4.97E-02	1.00	1.00	1.00	1.00	1.00	1.00	1.00	1.00	1.00	1.00	1.00	1.00
TPBG	0.1	0.34	0.07	0.01	0.28	0.18	1	1.72E-09	2.11E-08	2.07E-03	0.204	1.00	0.0684	1.00	1.00	1.00	4.2E-02	1.00	1.00	1.00	0.926	1.00	1.00	1.00	1.00
FAP	0.13	0.34	0.07	-0.05	0.27	0.21	0.39	1	1.1E-17	2.15E-04	0.0937	1.00	1.00	1.71E-07	2.88E-03	0.312	1.06E-07	1.00	1.00	1.00	1.00	1.00	1.00	1.00	1.00
LRRC15	0.09	0.24	0.03	-0.07	0.24	0.17	0.37	0.5	1	7.7E-03	9.16E-07	3.28E-02	1.00	1.00	0.517	1.00	0.0693	1.00	1.00	1.00	1.00	1.00	1.00	3.58E-02	1.00
CD276	0.34	0.31	0.07	0.13	0.33	0.16	0.27	0.3	0.25	1	5.62E-05	0.653	1.00	6.88E-05	1.00	1.00	0.394	1.00	1.00	1.00	1.00	1.00	1.00	1.00	1.00
EFNA4	0.19	0.36	0.16	0.14	0.34	0.37	0.21	0.2	0.37	0.35	1	0.111	1.00	1.00	1.00	1.00	1.00	1.00	1.00	1.00	1.00	1.00	1.00	1.00	1.00
ROR2	-0.15	-0.01	0.05	0.03	0.11	0.34	0.01	0.06	0.21	0.17	0.2	1	1.00	1.00	1.00	1.00	1.00	1.00	1.00	1.00	1.00	1.00	1.00	1.00	1.00
SLC39A6	0	0.14	0.13	0.22	0.08	0.23	0.2	0.08	-0.01	0.1	0.1	0.06	1	1.00	1.00	0.138	0.319	1.00	1.00	1.00	1.00	1.00	0.174	1.00	1.00
GPNMB	0.22	0.11	-0.06	0.07	0.1	-0.02	0.09	0.33	0.08	0.31	-0.05	0.04	0.04	1	0.654	7.09E-04	1.00	1.00	1.00	1.00	1.00	1.00	1.00	1.00	1.00
TFRC	-0.19	0.03	-0.13	-0.13	-0.11	-0.01	0.02	0.23	0.17	-0.01	0.02	0.14	0.07	0.15	1	2.45E-02	9.08E-03	1.00	1.00	1.00	1.00	1.00	0.136	1.00	1.00
ADAM9	0.05	0.05	-0.03	0.14	-0.2	-0.09	0	0.17	-0.09	0.05	-0.13	-0.13	0.19	0.25	0.2	1	1.71E-07	1.00	1.00	0.0585	1.00	0.0533	2.29E-03	1.00	1.00
FN1	0.09	0.14	0.01	0.23	0.08	-0.01	0.21	0.33	0.2	0.18	0.07	0.04	0.18	0.08	0.22	0.33	1	1.00	0.17	1.00	1.00	0.125	1.00	1.00	1.00
DLL3	0.04	0.02	0.05	-0.11	-0.03	-0.12	-0.03	-0.12	-0.06	-0.05	0.08	-0.01	-0.06	-0.02	0.13	-0.08	-0.16	1	1.00	1.00	1.00	1.00	1.00	1.00	1.00
ALCAM	-0.18	-0.01	-0.17	-0.12	0.01	-0.14	0.08	0.05	0.14	-0.17	-0.06	-0.01	-0.15	0.02	0.14	0.09	0.18	0.02	1	0.106	1.00	0.182	1.00	0.529	1.00
AXL	0.28	0.14	0.16	0.1	0.06	-0.24	0.14	0.01	-0.12	-0.09	-0.21	-0.27	0.01	0.05	-0.16	0.19	0.12	0.06	0.18	1	1.00	1.00	1.00	0.0796	1.00
CD70	0.15	0.1	0	-0.05	0.05	-0.1	0.16	0.05	0.08	0.15	-0.04	-0.09	-0.03	0.09	-0.07	-0.05	-0.09	0.09	0.11	0.13	1	0.539	1.00	1.5E-03	1.00
MET	-0.11	-0.08	-0.02	-0.04	-0.11	-0.11	0.12	0.1	0.15	-0.11	-0.03	-0.16	0.02	-0.09	0.12	0.19	0.18	-0.05	0.17	0.14	0.16	1	1.00	1.00	1.00
E2Fregulon	-0.04	0.14	0.11	0.19	0	0.01	0.09	0.12	-0.01	0.03	0.07	-0.06	0.17	0.05	0.17	0.22	0.1	-0.11	0.09	0.1	0.09	0.07	1	0.881	1.00
TLS	0.06	-0.08	-0.14	-0.23	-0.22	-0.37	0.08	0.02	0.2	-0.08	-0.19	-0.1	-0.19	0.08	0.09	0.13	0.02	-0.01	0.14	0.17	0.23	0.11	-0.07	1	0.996
HRDscore	0.07	-0.06	0.04	-0.02	0.01	0.03	-0.14	-0.22	-0.14	-0.18	-0.08	0.02	-0.01	-0.14	-0.26	-0.12	-0.22	0.12	-0.11	0	-0.12	-0.16	-0.72	-0.15	1
SVS
	DLL3	PDGFRA	CD248	MRC2	EGFR	PTK7	MSLN	FGFR3	SLC39A6	ADAM9	GPNMB	CD276	FN1	CD70	LRRC15	EFNA4	NCAM1	B3GALT5	CLDN18	VTCN1	DPEP3	CLDN6	GUCY2C	AXL	FUT2	SLC44A4	ROR1	ROR2	CDH3	CDH6	FGFR2	E2Fregulon	TLS	HRDscore
DLL3	1	0.501	1.00	1.00	1.00	1.00	1.00	1.00	1.00	1.00	1.00	1.00	1.00	1.00	1.00	1.00	1.00	1.00	1.00	1.00	1.00	1.00	1.00	1.00	1.00	1.00	1.00	1.00	1.00	1.00	1.00	1.00	1.00	1.00
PDGFRA	0.27	1	8.7E-03	2.4E-07	1.00	1.00	1.00	1.00	1.00	1.00	1.00	1.00	1.00	1.00	1.00	1.00	7.38E-03	1.00	0.176	0.205	0.556	1.00	3.49E-02	1.83E-02	1.00	1.00	1.00	1.00	1.00	1.00	1.00	1.00	1.00	0.0567
CD248	0.28	0.41	1	2.82E-06	0.326	2.81E-03	1.00	1.00	1.00	1.00	1.00	1.00	1.00	1.00	1.00	1.00	1.00	1.00	1.00	1.00	1.00	1.00	1.00	1.00	1.00	1.00	1.00	1.00	1.00	1.00	1.00	1.00	1.00	1.00
MRC2	0.08	0.51	0.54	1	6.07E-04	4.33E-02	1.00	1.00	1.00	1.00	1.00	1.00	1.00	1.00	1.00	1.00	1.00	1.00	1.00	1.00	1.00	1.00	1.00	1.00	1.00	1.00	1.00	1.00	1.00	1.00	1.00	1.00	1.00	1.00
EGFR	0	0.21	0.32	0.41	1	1.00	1.00	1.00	0.746	1.00	1.00	1.00	1.00	1.00	1.00	1.00	1.00	1.00	1.00	1.00	1.00	1.00	1.00	1.00	1.00	1.00	1.00	1.00	1.00	1.00	1.00	1.00	1.00	1.00
PTK7	0.01	-0.24	0.43	0.36	0.28	1	1.00	1.00	1.00	1.00	1.00	1.00	1.00	1.00	1.00	1.00	1.00	1.00	1.00	1.00	1.00	1.00	1.00	1.00	1.00	1.00	1.00	1.00	1.00	1.00	1.00	1.00	1.00	1.00
MSLN	0.08	0.02	0.22	0.16	0.11	0.27	1	1.00	1.00	1.00	1.00	1.00	1.00	1.00	1.00	1.00	1.00	1.00	1.00	1.00	1.00	1.00	1.00	1.00	1.00	1.00	1.00	1.00	1.00	1.00	1.00	1.00	1.00	1.00
FGFR3	0.2	0.18	0.2	-0.1	0.06	0.1	0.2	1	0.514	1.00	1.00	1.00	1.00	1.00	1.00	1.00	1.00	1.00	1.00	1.00	1.00	1.00	1.00	1.00	1.00	1.00	1.00	1.00	1.00	1.00	1.00	1.00	1.00	1.00
SLC39A6	0.07	0.1	0.1	0.05	0.26	0.24	0.25	0.28	1	1.00	1.00	1.00	1.00	1.00	1.00	1.00	1.00	1.00	1.00	1.00	1.00	1.00	1.00	1.00	1.00	1.00	1.00	1.00	1.00	1.00	1.00	1.00	1.00	0.28
ADAM9	-0.26	-0.18	-0.21	-0.23	-0.1	-0.26	-0.25	-0.25	-0.15	1	1.68E-08	1.00	1.00	1.00	1.00	1.00	1.00	0.341	1.00	1.00	1.00	1.00	1.00	1.00	1.00	1.00	1.00	1.00	1.00	1.00	1.00	1.00	0.202	1.00
GPNMB	-0.25	-0.1	-0.26	-0.16	-0.36	-0.51	-0.21	-0.49	-0.26	0.54	1	1.00	1.00	1.00	0.589	1.00	1.00	2.83E-03	3.14E-02	1.00	6.1E-03	2.66E-03	0.0943	0.214	1.5E-04	1.39E-02	1.00	1.00	1.00	0.0761	1.00	1.00	1.46E-04	1.00
CD276	-0.18	-0.28	0.14	0.27	0.12	-0.11	0.12	-0.29	0.1	0.04	0.14	1	1.00	1.00	1.00	1.00	1.00	1.00	1.00	1.00	1.00	1.00	1.00	1.00	1.00	1.00	1.00	1.00	1.00	1.00	1.00	1.00	1.34E-02	1.00
FN1	-0.28	-0.23	-0.28	-0.07	0.03	0.1	-0.09	-0.07	0.16	0.19	0.04	0.41	1	1.00	1.00	1.00	1.00	1.00	1.00	1.00	1.00	1.00	1.00	1.00	1.00	1.00	0.317	5.55E-04	1.00	1.00	1.00	1.00	1.00	1.00
CD70	-0.03	-0.13	-0.16	-0.29	-0.05	-0.54	-0.2	-0.02	-0.18	0.23	0.15	0.4	0.15	1	1.00	1.00	1.00	2.56E-09	5.28E-03	7.54E-04	8.74E-06	3.23E-06	0.159	1.00	0.128	1.37E-02	1.00	1.00	1.00	1.00	1.00	1.00	3.39E-08	1.00
LRRC15	0.1	-0.06	0.11	-0.03	-0.04	-0.31	-0.06	-0.15	-0.11	-0.03	0.27	0.31	0.06	0.24	1	1.00	1.00	2.26E-05	1.00	3.79E-02	1.21E-07	5.3E-05	0.553	1.00	2.7E-02	1.59E-04	1.00	1.00	1.00	1.00	1.00	1.00	3.51E-08	1.00
EFNA4	0.25	0.25	0.08	0.03	0	-0.29	0.01	0.23	-0.26	-0.23	-0.16	0.27	-0.25	0.23	0.06	1	0.113	0.178	0.792	1.8E-02	3.48E-02	4.58E-04	0.156	0.174	0.0933	0.35	1.00	1.00	1.00	1.00	1.00	1.00	1.00	1.00
NCAM1	0.11	0.36	-0.42	-0.22	-0.09	-0.73	-0.18	0.15	0.14	-0.1	0.02	-0.08	0.06	0.2	0.1	0.35	1	5.15E-14	5.23E-11	2.43E-12	5.28E-14	3.92E-13	2.51E-16	1.46E-03	3.77E-08	4.07E-04	0.0532	1.00	1.00	0.482	0.092	1.00	1.00	1.00
B3GALT5	0.08	0.24	-0.29	-0.27	-0.14	-0.87	-0.44	-0.1	-0.31	0.32	0.43	0.3	-0.09	0.62	0.51	0.34	0.72	1	6.08E-25	9.08E-24	9.74E-24	1.76E-19	1.01E-24	2.66E-06	8.87E-10	3.57E-10	2.06E-02	1.00	1.00	0.738	1.00	1.00	2E-05	1.00
CLDN18	0.1	0.32	-0.36	-0.19	-0.08	-0.87	-0.29	0.01	-0.14	0.15	0.36	-0.11	-0.04	0.39	0.23	0.3	0.63	0.85	1	5.38E-19	6E-23	1.98E-18	3.37E-29	1.09E-05	1.6E-10	1.21E-11	7E-03	1.00	1.00	5.71E-03	0.664	1.00	2.26E-03	1.00
VTCN1	0.2	0.32	-0.25	-0.16	-0.13	-0.78	-0.27	0.07	-0.1	0.06	0.24	0.17	-0.07	0.43	0.36	0.39	0.66	0.84	0.76	1	8.41E-23	2.02E-21	3.84E-20	1.28E-04	3.87E-10	2.02E-09	1.38E-02	1.00	1.00	0.207	0.547	1.00	4.36E-02	1.00
DPEP3	0.17	0.31	-0.28	-0.25	-0.18	-0.84	-0.39	-0.06	-0.33	0.23	0.41	-0.01	-0.04	0.53	0.58	0.38	0.72	0.83	0.83	0.83	1	6.46E-24	1.28E-32	2.35E-08	8.07E-14	4.75E-10	2.8E-02	1.00	1.00	0.87	1.00	1.00	2.01E-04	1.00
CLDN6	0.18	0.25	-0.3	-0.27	-0.25	-0.87	-0.26	-0.15	-0.48	0.13	0.43	-0.09	-0.14	0.54	0.5	0.46	0.7	0.79	0.78	0.81	0.84	1	1.09E-33	2.02E-09	2.38E-27	2.76E-16	1.00	1.00	1.00	0.454	1.00	1.00	1.14E-02	1.00
GUCY2C	0.12	0.36	-0.39	-0.18	-0.15	-0.93	-0.23	-0.14	-0.14	0.11	0.34	-0.46	-0.11	0.33	0.29	0.34	0.73	0.84	0.86	0.79	0.9	0.9	1	1.47E-07	1.67E-20	1.5E-12	2.42E-02	1.00	1.00	9.85E-03	0.0559	1.00	2.81E-02	1.00
AXL	0.09	0.34	0.03	0.09	-0.03	-0.59	-0.23	-0.23	-0.2	0.09	0.29	-0.24	0.02	0.11	0.21	0.34	0.39	0.54	0.49	0.46	0.6	0.63	0.56	1	1.14E-05	1.86E-04	0.226	1.00	1.00	1.00	1.00	1.00	0.678	1.00
FUT2	0.04	0.1	-0.43	-0.27	-0.34	-0.8	0	-0.19	-0.37	0.17	0.48	-0.05	-0.11	0.35	0.38	0.35	0.6	0.63	0.65	0.64	0.71	0.86	0.8	0.52	1	6.67E-12	1.00	1.00	0.0565	1E-02	1.00	1.00	1.00	1.00
SLC44A4	0.1	0.21	-0.21	-0.18	-0.14	-0.69	-0.16	-0.04	-0.27	0.12	0.38	0.06	-0.14	0.39	0.47	0.32	0.45	0.64	0.66	0.62	0.64	0.75	0.67	0.46	0.68	1	1.00	1.00	1.00	1.00	1.00	1.00	5.03E-03	1.00
ROR1	-0.14	0.17	-0.31	-0.13	0.11	-0.36	-0.21	-0.09	0.07	0.25	0.09	-0.26	0.31	0.28	0.15	0.15	0.36	0.39	0.4	0.39	0.38	0.25	0.39	0.32	0.21	0.16	1	8.15E-03	1.00	1.00	0.331	1.00	1.00	1.00
ROR2	-0.15	0.02	-0.31	-0.09	-0.14	-0.06	-0.07	-0.04	0.02	0.03	-0.07	0.38	0.41	0.2	-0.01	0.13	0.21	0.11	0.05	0.15	0.13	0.05	0.12	-0.01	0.02	-0.09	0.4	1	1.00	1.00	1.91E-02	1.00	1.00	1.00
CDH3	-0.12	-0.27	-0.57	-0.37	-0.15	-0.27	0.18	0.06	0.1	0.18	0.1	0.2	0.06	0.13	0.03	0.02	0.17	0.17	0.23	0.15	0.18	0.2	0.21	-0.1	0.37	0.19	0.26	0.17	1	4E-02	1.00	1.00	1.00	1.00
CDH6	0.01	-0.06	-0.43	-0.25	-0.09	-0.41	0.16	0.09	0.09	0.18	0.32	-0.06	0.12	0.03	0.04	0	0.27	0.3	0.39	0.32	0.29	0.31	0.39	0.11	0.4	0.27	0.28	0.11	0.33	1	2.32E-02	1.00	3.75E-02	1.00
FGFR2	-0.02	-0.04	-0.41	-0.27	-0.07	-0.25	-0.02	0.06	0.09	-0.04	-0.1	-0.09	0.25	-0.13	-0.12	0.19	0.31	0.28	0.28	0.29	0.26	0.28	0.35	0.13	0.23	0.12	0.31	0.34	0.22	0.34	1	1.00	1.00	1.00
E2Fregulon	0.03	-0.12	-0.06	-0.17	0.07	-0.01	-0.03	-0.14	0.05	0.11	0.06	-0.02	-0.19	0.11	-0.03	0.06	-0.09	0.09	0.06	-0.01	-0.05	-0.03	0	-0.14	-0.07	0.07	0.02	-0.19	0.07	-0.09	0	1	0.615	1.00
TLS	-0.06	-0.17	-0.11	-0.18	0.01	-0.4	-0.25	-0.16	-0.21	0.27	0.41	0.53	0.21	0.52	0.52	-0.04	0.07	0.5	0.39	0.33	0.46	0.38	0.34	0.23	0.23	0.38	0.23	0.11	0.03	0.31	0.02	-0.03	1	0.989
HRDscore	0.17	0.3	0.13	0.22	0.09	0.09	0.2	0.23	0.26	-0.12	-0.23	-0.36	0.11	-0.23	-0.08	-0.11	0.05	-0.21	-0.11	-0.12	-0.11	-0.16	-0.04	0.1	-0.09	-0.21	0.02	0.06	-0.1	0.1	0.09	-0.6	-0.2	1
MFS
	TFRC	CD276	PDGFRA	TPBG	FAP	LRRC15	CD248	MRC2	LGR4	EFNA4	PTK7	CD70	GPNMB	ROR2	ADAM9	SLC39A6	FN1	MET	ROR1	AXL	EGFR	E2Fregulon	TLS	HRDscore
TFRC	1	1.00	1.00	1.00	1.00	1.00	1.00	1.00	1.00	1.00	1.00	1.00	1.00	1.00	1.00	1.00	1.00	1.00	1.00	1.00	1.00	1.02E-02	1.00	1.00
CD276	-0.01	1	8.79E-03	1.00	1.00	1.00	1.00	0.231	1.00	1.00	1.00	0.314	1.00	1.00	1.00	1.00	1.00	1.00	1.00	1.00	1.00	1.00	1.00	1.00
PDGFRA	-0.03	0.51	1	1.00	1.09E-04	1.00	9.24E-03	1.22E-05	1.00	5.65E-03	0.134	1.00	1.00	1.00	1.00	1.00	1.00	1.00	1.00	1.00	1.00	1.00	1.00	1.00
TPBG	0.04	0.18	0.24	1	7.92E-05	0.07	1.00	1.00	1.00	1.00	0.494	1.00	1.00	1.00	1.00	0.059	0.252	0.176	1.00	1.00	1.00	1.00	1.00	1.00
FAP	0	0.21	0.46	0.49	1	1.36E-09	1.00	0.561	1.00	0.175	1.00	1.00	1.00	1.00	1.00	0.468	1.00	1.00	1.00	1.00	1.00	1.00	1.00	1.00
LRRC15	0.17	0.2	0.25	0.35	0.61	1	1.00	1.00	1.00	2.46E-03	1.00	1.00	1.00	1.00	1.00	1.00	1.00	1.00	1.00	1.00	1.00	1.00	1.00	1.00
CD248	0.02	0.08	0.38	-0.03	0.1	0.24	1	1.3E-03	1.00	1.00	1.00	1.00	1.00	1.00	1.00	1.00	1.00	1.00	1.00	1.00	1.00	1.00	1.00	1.00
MRC2	-0.15	0.41	0.49	0.1	0.27	0.18	0.42	1	0.935	1.7E-03	1.2E-03	1.00	1.00	1.00	1.00	1.00	1.00	1.00	1.00	1.00	1.00	1.00	1.00	1.00
LGR4	-0.01	0.18	0.23	0.21	0.19	0.18	0.24	0.26	1	1.00	0.451	1.00	1.00	1.00	1.00	1.00	1.00	1.00	1.00	1.00	1.00	1.00	1.00	1.00
EFNA4	0.07	0.27	0.38	0.13	0.3	0.41	0.23	0.41	0.25	1	8.42E-04	1.00	1.00	0.623	1.00	1.00	1.00	1.00	1.00	1.00	1.00	1.00	1.00	1.00
PTK7	-0.11	0.24	0.31	0.29	0.23	0.21	0.23	0.42	0.28	0.42	1	1.00	1.00	0.272	1.00	1.00	1.00	1.00	1.00	1.00	1.00	1.00	1.00	1.00
CD70	-0.03	0.4	-0.06	0.03	0.02	0.08	0	-0.04	-0.03	0.12	-0.14	1	1.00	1.00	1.00	1.00	1.00	1.00	1.00	1.00	1.00	1.00	1.00	1.00
GPNMB	-0.12	0.19	-0.01	-0.17	0.19	0.12	-0.03	0.18	0.06	0.03	-0.12	0.21	1	0.422	1.00	1.00	1.00	1.00	1.00	1.00	1.00	1.00	1.00	1.00
ROR2	0.05	-0.01	-0.04	0.03	0.12	0.25	0.16	0.13	0.25	0.27	0.29	0.13	0.28	1	1.00	1.00	1.00	1.00	1.00	1.00	1.00	1.00	1.00	1.00
ADAM9	0.12	-0.25	-0.02	0.19	0.04	-0.04	-0.27	-0.35	0	-0.09	-0.23	-0.01	-0.12	-0.2	1	1.93E-02	1.00	1.00	1.00	1.00	1.00	1.00	1.00	1.00
SLC39A6	0.18	-0.33	0	0.35	0.28	0.25	-0.01	-0.04	0.19	0.2	0.06	-0.12	-0.11	0.06	0.37	1	3.14E-02	1.00	1.00	1.00	1.00	1.00	1.00	1.00
FN1	-0.03	-0.09	-0.14	0.31	0.21	0.21	-0.15	0.03	0.04	0.09	0.11	0.03	-0.09	0.01	0.19	0.35	1	0.538	1.00	1.00	1.00	1.00	1.00	1.00
MET	0.19	-0.18	-0.07	0.32	0.17	0.15	-0.01	-0.17	0.06	-0.07	-0.09	0.01	-0.31	-0.17	0.25	0.24	0.27	1	1.00	1.00	1.00	1.00	1.00	1.00
ROR1	-0.27	-0.03	-0.12	-0.19	-0.25	-0.31	0.01	0.06	0.21	-0.08	-0.01	-0.01	-0.02	0.02	-0.01	-0.04	0.07	-0.17	1	1.00	1.00	1.00	1.00	1.00
AXL	-0.16	-0.14	-0.13	-0.05	-0.13	-0.26	-0.06	-0.26	0	-0.32	-0.29	0.04	-0.08	-0.34	0.16	-0.01	0.11	0.2	0.19	1	1.00	1.00	1.00	1.00
EGFR	-0.03	-0.37	-0.07	-0.05	-0.16	-0.33	-0.17	-0.23	-0.12	-0.19	-0.2	0.02	0.04	-0.1	0.23	0.06	0.05	0.05	0.1	0.25	1	1.00	1.00	1.00
E2Fregulon	0.36	-0.26	0.03	0.21	0.09	-0.12	-0.19	-0.12	0.09	-0.04	0.07	-0.18	-0.11	0.03	0.06	0.13	-0.12	0.08	0.03	0.02	0.06	1	0.918	1.00
TLS	0.04	-0.1	-0.06	-0.17	-0.13	-0.09	-0.13	-0.32	-0.37	-0.26	-0.31	0.21	-0.09	-0.2	-0.08	-0.29	-0.12	0.05	-0.36	0.14	-0.02	-0.14	1	0.651
HRDscore	-0.42	0.07	0.02	-0.14	-0.1	-0.06	0.15	0.15	-0.12	0	-0.01	0.1	0.14	0	0.08	0.06	0.03	-0.16	0.12	0.05	0.1	-0.77	-0.04	1
GIST
	VTCN1	B3GALT5	DLL3	ADAM9	LRRC15	FN1	GPNMB	SLC39A6	TPBG	GPR20	KIT	FAP	CD248	PTK7	ROR1	PDGFRA	ROR2	ALCAM	AXL	FOLH1	CD276	MRC2	E2Fregulon	TLS	HRDscore
VTCN1	1	5.2E-04	1.04E-05	1.00	1.00	1.00	1.00	1.00	1.00	0.146	1.00	1.00	1.00	1.00	1.00	1.00	1.00	1.00	1.00	1.00	1.00	1.00	1.00	1.00	1.00
B3GALT5	0.29	1	4.99E-07	1.00	1.00	1.00	1.00	1.00	1.00	1.00	1.00	1.00	1.00	1.00	1.00	1.00	1.00	1.00	1.00	1.00	1.00	1.00	1.00	1.00	1.00
DLL3	0.33	0.37	1	1.00	1.00	1.00	1.00	1.00	1.00	1.00	1.00	1.00	1.00	1.00	1.00	1.00	1.00	1.00	1.00	1.00	0.0902	1.00	1.00	1.00	1.00
ADAM9	-0.15	-0.25	-0.22	1	1.00	0.0523	1.00	1.00	1.00	1.00	1.00	0.103	1.00	0.117	1.00	1.00	1.00	1.00	1.00	1.00	1.00	1.00	0.0793	1.00	1.00
LRRC15	0.1	0.06	0.05	0.04	1	0.775	3.43E-06	1.00	1.00	1.00	1.00	0.874	1.00	1.00	1.00	1.00	1.00	1.00	1.00	1.00	1.00	1.00	1.00	4.16E-03	1.00
FN1	-0.14	-0.09	-0.22	0.21	0.16	1	7.14E-07	1.00	1.00	1.00	1.00	2.2E-05	1.00	1.00	1.00	1.00	1.00	1.00	1.00	1.00	1.00	1.00	6.1E-05	1.00	1.00
GPNMB	0.11	0.06	-0.07	0.03	0.32	0.34	1	1.00	1.00	1.00	1.00	0.138	1.00	1.00	1.00	1.00	1.00	1.00	1.00	1.00	1.00	1.00	0.939	1.71E-04	1.00
SLC39A6	0.06	-0.11	-0.05	0.05	-0.08	0.01	-0.1	1	1.00	0.181	0.549	1.00	1.00	1.00	1.00	0.49	0.90	1.00	1.00	1.00	1.00	1.00	1.00	1.00	1.00
TPBG	-0.4	-0.14	-0.11	0.05	-0.18	0.01	-0.3	0.08	1	4.19E-02	4.46E-13	1.00	1.00	2.1E-02	0.365	6.45E-03	3.6E-02	0.10	1.00	1.00	1.00	1.00	1.00	1.00	4.49E-03
GPR20	0.2	0.09	-0.1	-0.02	-0.23	-0.16	-0.27	0.2	0.22	1	1.02E-14	1.00	1.00	1.00	0.609	1.00	1.25E-02	1.00	1.00	1.00	1.00	1.00	1.00	1.00	7.85E-05
KIT	0.02	0.02	0	0	-0.15	-0.13	-0.23	0.17	0.44	0.48	1	1.00	1.00	1.00	1.00	1.00	0.163	1.00	1.00	1.00	1.00	1.00	1.00	1.00	0.28
FAP	-0.19	-0.25	-0.31	0.2	0.16	0.3	0.19	0.08	0.08	-0.14	-0.19	1	1.97E-07	6.98E-03	0.937	1.23E-02	0.405	1.00	1.00	1.00	1.00	1.00	1.00	6.15E-09	1.00
CD248	-0.16	-0.05	-0.13	0.02	-0.03	-0.1	-0.09	-0.12	0.08	-0.01	-0.26	0.38	1	1.14E-14	1.00	9.4E-08	0.484	1.00	5.43E-04	1.96E-02	1.00	1.00	1.00	4.3E-02	1.00
PTK7	-0.23	-0.18	-0.13	0.2	-0.05	0	-0.17	0.04	0.23	0.07	-0.01	0.25	0.51	1	1.00	7.99E-08	1.23E-04	1.00	1.00	1.00	1.00	1.00	1.00	1.00	1.00
ROR1	-0.11	0	-0.23	0.09	-0.08	0.12	0.05	0.01	0.19	0.18	0.14	0.17	0.16	0.13	1	0.271	2.79E-08	1.00	1.00	1.00	1.00	1.00	1.00	1.00	1.00
PDGFRA	-0.21	-0.25	-0.2	0.04	-0.11	-0.07	-0.26	0.17	0.24	-0.01	0.08	0.23	0.39	0.37	0.19	1	2.68E-11	1.00	1.00	1.00	1.00	1.00	1.00	1.00	1.00
ROR2	-0.13	-0.09	-0.1	0.04	-0.07	-0.03	-0.07	0.16	0.21	0.24	0.19	0.17	0.19	0.3	0.39	0.42	1	1.00	1.00	1.00	1.00	1.00	1.00	1.00	1.00
ALCAM	-0.22	-0.06	-0.3	0.03	-0.08	0.06	-0.01	0.1	0.2	0.07	-0.05	0.07	0.08	-0.06	0	-0.09	-0.13	1	1.3E-05	1.00	0.552	1.00	1.00	1.00	3.16E-02
AXL	0.05	0.08	-0.05	-0.02	0.09	-0.13	0.07	-0.17	-0.04	-0.04	-0.19	0.1	0.3	-0.06	0	-0.15	-0.1	0.31	1	1.00	1.00	2.73E-02	1.00	3.44E-03	4.1E-05
FOLH1	-0.18	-0.1	-0.14	-0.11	-0.05	-0.04	-0.11	0.08	0.02	-0.1	-0.06	0.06	0.24	0.1	-0.06	0.16	-0.07	0.14	0.1	1	1.00	1.00	1.00	1.00	1.00
CD276	-0.04	0.09	0.21	-0.19	-0.03	-0.14	-0.07	-0.06	0.04	-0.09	-0.14	-0.03	0.09	0	-0.15	0.03	-0.09	0.18	0.11	0.15	1	2.47E-07	1.00	1.00	1.00
MRC2	0.07	-0.05	0.15	-0.11	0.11	-0.14	-0.05	0.03	0.15	-0.14	-0.05	0.1	0.16	-0.02	-0.17	0.04	0.02	0.06	0.22	0.11	0.36	1	1.00	0.312	4.71E-02
E2Fregulon	-0.12	-0.02	0.03	0.19	0.02	0.28	0.14	0.09	0.02	-0.02	0.06	-0.01	-0.27	0.14	0.02	-0.12	0.13	-0.15	-0.35	-0.09	-0.12	-0.32	1	1.00	1.00
TLS	-0.03	-0.15	-0.18	0.1	0.23	0.13	0.27	-0.18	-0.02	-0.16	-0.19	0.37	0.22	-0.02	0.15	0.06	0	0.13	0.24	0.05	-0.02	0.16	-0.2	1	0.546
HRDscore	0.06	0.03	-0.13	-0.06	-0.16	-0.21	-0.17	0.12	0.23	0.29	0.17	0	0.13	-0.09	0.13	0.1	0.06	0.2	0.29	0.08	-0.02	0.2	-0.66	-0.01	1
