# Supplementary material for: Expression of antibody–drug conjugate targets in soft tissue sarcomas
Source: ESMO Open. 2025 Oct 4;10(10):105837. doi: 10.1016/j.esmoop.2025.105837 (PMC12528890; doi:10.1016/j.esmoop.2025.105837)
Supplement: Supplementary Table 8 [file mmc12.xlsx]

## Sheet: Table S8
Supplementary Table 8: Percentage of STS samples with expression of ADC sensitivity/resistance genes superior to the 80th percentile of expression in normal samples and tumor/normal tissue FC
		Fold-Change (log2)						% > 80th percentile normal samples
Gene	Type	SVS	GIST	LMS	LPS	UPS	MFS	SVS	GIST	LMS	LPS	UPS	MFS
GNE	resistant	0.4742	0.5815	0.4994	0.5177	0.4869	0.5099	0.6654	0.4048	0.5256	0.5432	0.5	0.46
CMAS	resistant	-0.0593	-0.1057	-0.1087	-0.2631	-0.0922	-0.1547	0.0106	0.032	0.027	0.0294	0.0576	0.019
NANS	resistant	0.5766	0.6065	0.4983	0.8089	0.953	1.0594	0.494	0.5421	0.4063	0.6727	0.6871	0.8
DNM2	resistant	-1.3831	-0.2763	-0.2499	-0.2529	-0.1183	-0.0952	0	0	0.0036	0.0114	0.0485	0.02
CAV1	resistant	-2.0219	-0.1773	1.728	1.1398	1.4844	1.8068	0.072	0.0238	0.3687	0.229	0.3354	0.4327
CAVIN1	resistant	1.1776	0.9637	1.4853	1.3173	1.3461	1.4986	0.1014	0.0714	0.2649	0.1621	0.2523	0.2857
HSP90AB1	resistant	-1.5316	0.2258	-0.0869	0.1872	0.0781	0.0513	0.3383	0.4375	0.1349	0.2182	0.1859	0.1429
SLC47A2	resistant	-1.7677	-1.3338	-0.5476	-1.1831	-1.0757	-1.2033	0.0141	0	0.098	0.0117	0.0104	0
ABCC1	resistant	-0.1075	-0.0864	0.2275	0.1529	0.2626	0.3879	0.0263	0.0098	0.0385	0.0182	0.0388	0.1
ABCB1	resistant	-2.2866	0.3336	-1.2787	-1.1771	-1.6273	-1.3885	0.3144	0.0079	0.0703	0.0357	0.0451	0.02
ABCG2	resistant	1.5733	-0.7144	0.3915	0.4765	0.1672	0.4294	0.1107	0.4818	0.131	0.0766	0.1187	0.0769
ABCC2	resistant	-2.2905	-2.3647	-2.0656	-1.4633	-1.8084	-1.2981	0.0105	0	0.006	0.0315	0.0395	0.1048
GIGYF2	resistant	-0.4778	-0.2785	-0.3519	-0.3427	-0.5131	-0.4492	0.0564	0.0935	0.054	0.0159	0.018	0.0095
EIF4E2	resistant	0.4517	-0.3414	0.3027	0.4441	0.4017	0.2872	0.1719	0.6905	0.5371	0.6597	0.6	0.5429
UBE2D3	resistant	-0.1754	-0.3817	-0.1914	-0.2042	-0.1828	-0.1994	0.0386	0.008	0.0237	0.0042	0.0182	0.0095
CTSB	Sensitive	-1.553	0.6352	0.985	1.0951	1.5768	1.6792	0.4021	0.0909	0.5683	0.6171	0.773	0.8857
CTSA	Sensitive	0.3281	0.4265	0.7155	0.8912	1.131	1.0756	0.4808	0.3175	0.645	0.7395	0.8563	0.8476
CTSC	Sensitive	-0.097	1.5975	0.688	1.798	1.6934	2.4266	0.5265	0.1905	0.3373	0.597	0.6502	0.8095
CTSS	Sensitive	0.1632	1.2456	0.8547	1.6786	1.6681	2.0403	0.507	0.1032	0.3658	0.5735	0.589	0.7308
CTSL	Sensitive	0.133	1.6271	1.3315	1.6012	1.7383	1.8952	0.8127	0.1825	0.803	0.8382	0.8758	0.9429
UBXN4	Sensitive	-0.0659	-0.1775	-0.1232	-0.0779	-0.0919	0.0144	0.0655	0.112	0.0759	0.0903	0.1298	0.14
RAB7A	Sensitive	-0.1865	-0.0492	-0.1321	-0.0113	0.0037	-0.0074	0.0315	0.024	0.059	0.0802	0.1	0.0857
RMC1	Sensitive	0.249	-0.2735	0.0675	-0.1232	0.0682	0.1165	0.0244	0.4623	0.1211	0.0545	0.1653	0.18
CCZ1	Sensitive	0.4075	0.6708	0.4995	0.6571	0.608	0.6099	0.6636	0.5196	0.7316	0.9	0.7993	0.8762
CCZ1B	Sensitive	0.5685	-0.2148	-0.1141	0.0921	0.2222	0.1642	0.2297	0.6458	0.1024	0.1636	0.3128	0.29
WDR81	Sensitive	-0.065	0.1219	-0.1965	0.2199	0.3623	0.5499	0.0325	0.1333	0.0924	0.1886	0.2488	0.4074
WDR91	Sensitive	-0.366	-0.8935	-0.9531	-0.7371	-0.7241	-0.7641	0	0.0636	0.0033	0	0.0333	0
CTNS	Sensitive	-0.2974	-0.2225	-0.2911	-0.0779	0.1323	0.2157	0.0319	0.0397	0.0379	0.0483	0.1806	0.22
CLTC	Sensitive	0.435	0.5447	0.5437	0.6734	0.7018	0.7084	0.7544	0.528	0.693	0.8568	0.9028	0.91
TFAP2A	Sensitive	1.9529	-0.871	-1.6576	-1.1236	-1.2439	-1.28	0.1123	0.3889	0.0984	0.0758	0.1424	0.11
SH3GL2	Sensitive	0.8532	-1.7616	0.5043	-1.5298	-1.4009	-1.5061	0.0582	0.152	0.2057	0.0231	0.0209	0.01
SH3GLB1	Sensitive	-0.121	-0.1187	0.3522	0.4581	0.5372	0.4344	0.0146	0.0635	0.3482	0.4337	0.566	0.43
SH3GL1	Sensitive	0.2834	1.0682	1.0165	1.2071	1.1348	1.196	0.9963	0.5392	0.9167	0.975	0.9304	0.9905
RAPH1	Sensitive	-0.4897	-0.5811	-0.2499	0.0448	-0.3197	-0.2078	0.0148	0.0312	0.04	0.1029	0.0294	0.0741
DNM1	Sensitive	-1.0347	-1.2946	-0.8292	0.1677	0.3838	1.2693	0.0147	0.064	0.0587	0.2038	0.2818	0.4857
MON1A	Sensitive	0.2083	0.25	0.3322	0.2525	0.3052	0.2639	0.0632	0.2581	0.1774	0.0971	0.1854	0.1296
SLC46A3	Sensitive	-1.1841	1.0301	-0.2054	-0.513	-0.364	-0.3666	0.7643	0.0328	0.2464	0.1038	0.169	0.18
MFSD12	Sensitive	-0.0777	0.5807	0.2742	0.4784	0.6254	0.5912	0.4568	0.1019	0.2437	0.4189	0.4516	0.4476
TOP1	Sensitive	0.0578	0.2998	-0.0257	0.3555	0.1278	0.169	0.3298	0.192	0.1306	0.3845	0.2348	0.2476
SLFN11	Sensitive	0.5883	0.4999	1.2281	1.0708	0.9568	1.211	0.2298	0.2414	0.4728	0.3977	0.3035	0.4074
ZNF296	Sensitive	0.682	-0.7645	-0.4725	-0.5396	-0.4125	-0.4108	0	0.2778	0.0196	0.0058	0.0104	0.0185
SP2	Sensitive	0.1172	0.0505	-0.0672	-0.016	-0.034	0.0477	0.172	0.3254	0.0844	0.0609	0.1285	0.11
XPNPEP1	Sensitive	0.0031	0.0712	-0.1433	0.3656	0.1135	0.2192	0.2105	0.1111	0.0994	0.5147	0.2333	0.2762
RHOH	Sensitive	-0.25	-0.2723	0.1985	0.8695	0.7719	0.9475	0.1352	0.0984	0.1897	0.2431	0.2902	0.25
ODC1	Sensitive	0.341	0.8915	0.1906	0.0437	0.3042	0.1752	0.507	0.1429	0.1168	0.0737	0.2091	0.0857
PGLS	Sensitive	0.6747	0.7552	0.3591	0.9241	0.8495	0.9728	0.5058	0.5476	0.2293	0.6632	0.5868	0.65
MEN1	Sensitive	0.3303	-0.196	0.004	0.2501	0.2191	0.2978	0.0181	0.16	0.0446	0.0758	0.1319	0.15
HNRNPF	Sensitive	-0.6886	0.1347	0.3685	0.4843	0.477	0.4065	0.092	0.2019	0.2767	0.4077	0.3755	0.2571
NKRF	Sensitive	0.1435	-0.1709	-0.2062	-0.2191	-0.1399	-0.0905	0.044	0.1587	0.0189	0.0063	0.0139	0.04
HIPK1	Sensitive	-0.4719	-0.5053	-0.2912	-0.5641	-0.4578	-0.4143	0.1154	0.08	0.0701	0.0105	0.0347	0.03
MEAF6	Sensitive	0.3879	0.4053	0.4695	0.259	0.4573	0.3596	0.6175	0.5645	0.6688	0.2563	0.6493	0.49
DOT1L	Sensitive	-0.3993	0.2203	-0.2144	-0.5101	-0.2493	-0.2718	0.24	0.0364	0.0833	0.0135	0.05	0.04
KMT2A	Sensitive	-0.0975	-0.266	-0.1395	-0.6429	-0.5179	-0.5064	0.0954	0.1148	0.1603	0.0231	0.0524	0.03
ELF1	Sensitive	-0.6313	-0.8194	-0.7771	-0.2375	-0.579	-0.4623	0.0105	0	0.0029	0.0273	0	0.0095
CWC27	Sensitive	0.783	0.641	0.753	0.6124	0.6984	0.6175	0.8097	0.9302	0.869	0.7635	0.8514	0.7963
PCNP	Sensitive	0.3428	0.5712	0.492	0.2454	0.3034	0.2564	0.7414	0.28	0.5868	0.1744	0.3299	0.26
RCAN2	Sensitive	-2.5787	0.3922	-1.0425	-1.5582	-1.2385	-1.7855	0.2902	0	0.0412	0.0379	0.0576	0.0095
