# Supplementary material for: Expression of antibody–drug conjugate targets in soft tissue sarcomas
Source: ESMO Open. 2025 Oct 4;10(10):105837. doi: 10.1016/j.esmoop.2025.105837 (PMC12528890; doi:10.1016/j.esmoop.2025.105837)
Supplement: Supplementary Table 9 [file mmc13.xlsx]

## Sheet: Table S9
Table S9: Positivity rates according to mRNA and protein expression for four ADC targets in STS
ADC targets	All 4 STS types		LMS		UPS		DD-LPS		SVS
	mRNA (N=1,015)	Protein (N=94)	mRNA (N=341)	Protein (N=24)	mRNA (N=330)	Protein (N=24)	mRNA (N=218)	Protein (N=22)	mRNA (N=126)	Protein (N=24)
CD276	0.97	0.91	0.95	0.87	0.99	0.92	0.98	0.95	0.93	0.92
PTK7	0.68	0.65	0.66	0.23	0.63	0.5	0.86	0.86	0.52	1
CD248	0.55	0.35	0.32	0.08	0.72	0.5	0.83	0.62	0.25	0.25
HER2	0.02	0.03	0.01	0	0.02	0	0.01	0	0.08	0.17
